# Supplementary material for: Persistence of Schistosoma haematobium transmission among school children and its implication for the control of urogenital schistosomiasis in Lindi, Tanzania
Source: PLoS One. 2022 Feb 15;17(2):e0263929. doi: 10.1371/journal.pone.0263929 (PMC8846507; doi:10.1371/journal.pone.0263929)
Supplement: S1 Data — (XLSX) [file pone.0263929.s003.XLSX]

## Sheet: Sheet1
Ward	Village	School	Sex	Age	Age_groups	Class	Residency	Residency_group	Know_schistosomiasis	Infomation_source	Schisto_transmission	Snails_roles	Signsandsymptoms	Cured	Treatment	Prevantable	Control	Knowledge_scores	Level_of_Knowledge	Ever_suffered	When_suffered	Get_investigated	Get_treated	Parents_allow_praziquantel	Reasons_for_not	Ever_taken_Praziquantel	Took_Praziquantel_lastround	Reasons_for_no	Visit_waterbody	Type_of_waterbody	School_water_source	Playandswim	Urinate_while_swimming	Wear_shoes	Enough_toilets	Urination_place	Participate_homeactivities	Name_the_activity	Serious_disease	Curable_disease	Preventable_disease	Urination_in_H2O	Urination_in_H2O_R	Youngerchildren_cannot_acquire	Youngerchildren_cannot_acquire_R	Haematuria	Haematuria_R	Haematuria_and_witchcraft	Haematuria_and_witchcraft_R
Longa	Mtua longa	Mtua Primary School	Male	6	6-9 years	Standard one	6	6-9 years	Yes	School	By swimming and playing in infested water	Yes	Itiching and Blood in urine	Yes	By swallowing tablets	Do not know	Not applicable	7	Moderate level of Knowledge (5-8)	Yes	I do not remember	Yes	Yes	Not applicable	Not applicable	No	No	Not yet enrolled in the school	Yes	Pond water	Tap water	Yes	No	Yes	No	At the School toilet	No	Not applicable	Strongly agree	Strongly agree	Strongly Agree	Agree	Disagree	Not sure	Not sure	Disagree	Agree	Strongly disagree	Strongly agree
Longa	Mtua longa	Mtua Primary School	Male	7	6-9 years	Standard one	7	6-9 years	Yes	School	By swimming and playing in infested water	Yes	Blood in urine	Yes	By swallowing tablets	Yes	By improving of personal hygiene	6	Moderate level of Knowledge (5-8)	No	Not applicable	Not applicable	Not applicable	Not applicable	Not applicable	No	No	Not yet enrolled in the school	Yes	River	Tap water	Yes	No	No	No	At the School toilet	Yes	Washing clothes and dishes	Agree	Strongly agree	Strongly Agree	Strongly agree	Strongly disagree	Not sure	Not sure	Disagree	Agree	Disagree	Agree
Longa	Mtua longa	Mtua Primary School	Male	7	6-9 years	Standard one	7	6-9 years	Yes	Mass media	By swimming and playing in infested water	Yes	Blood in urine	Yes	By swallowing tablets	Yes	Use of pipe water	7	Moderate level of Knowledge (5-8)	Yes	A year ago	Yes	No	Not applicable	Not applicable	No	No	Not yet enrolled in the school	Yes	Spring	Tap water	Yes	Yes	No	No	At the School toilet	Yes	Fetching water	Strongly agree	Strongly agree	Strongly Agree	Strongly agree	Strongly disagree	Disagree	Agree	Disagree	Agree	Disagree	Agree
Longa	Mtua longa	Mtua Primary School	Female	7	6-9 years	Standard one	7	6-9 years	Yes	School	By swimming and playing in infested water	No	Itiching and stomachache	Yes	By swallowing tablets	No	Not applicable	5	Moderate level of Knowledge (5-8)	No	Not applicable	Not applicable	Not applicable	Not applicable	Not applicable	No	No	Not yet enrolled in the school	Yes	Dam	Tap water	Yes	No	No	No	At the School toilet	Yes	Fetching water	Strongly agree	Not sure	Not sure	Strongly agree	Strongly disagree	Strongly agree	Strongly disagree	Not sure	Not sure	Disagree	Agree
Longa	Mtua longa	Mtua Primary School	Male	6	6-9 years	Standard one	6	6-9 years	Yes	Home	By swimming and playing in infested water	No	Do not know	Yes	By swallowing tablets	Yes	Do not know	3	Low level of Knowledge (0-4)	No	Not applicable	Not applicable	Not applicable	Not applicable	Not applicable	No	No	Not yet enrolled in the school	Yes	Pond water	Tap water	Yes	No	Yes	No	At the School toilet	Yes	Washing clothes and dishes	Strongly agree	Disagree	Disagree	Strongly agree	Strongly disagree	Strongly agree	Strongly disagree	Not sure	Not sure	Not sure	Not sure
Longa	Mtua longa	Mtua Primary School	Female	7	6-9 years	Standard one	7	6-9 years	Yes	Mass media	By swimming and playing in infested water	No	Do not know	Yes	By injection	Yes	Do not know	3	Low level of Knowledge (0-4)	Yes	More than 3 months ago but less than six months	No	Yes	Not applicable	Not applicable	No	No	Not yet enrolled in the school	Yes	Dam	Tap water	Yes	Yes	No	No	At the School toilet	Yes	Fetching water	Strongly agree	Strongly agree	Strongly Agree	Strongly agree	Strongly disagree	Strongly agree	Strongly disagree	Agree	Strongly disagree	Disagree	Agree
Longa	Mtua longa	Mtua Primary School	Male	7	6-9 years	Standard one	7	6-9 years	Yes	Home	By swimming and playing in infested water	No	Fever and Blood in the urine	Yes	By swallowing tablets	Yes	Do not know	5	Moderate level of Knowledge (5-8)	No	Not applicable	Not applicable	Not applicable	Not applicable	Not applicable	No	No	Not yet enrolled in the school	Yes	River	Tap water	No	Yes	Yes	No	At the School toilet	Yes	Fetching water	Agree	Agree	Agree	Not sure	Not sure	Not sure	Not sure	Not sure	Not sure	Not sure	Not sure
Longa	Mtua longa	Mtua Primary School	Male	8	6-9 years	Standard one	8	6-9 years	Yes	Dispensary	By swimming and playing in infested water	Yes	Itching	Yes	By injection	Yes	Treatment using anti-schistosomal medicine	5	Moderate level of Knowledge (5-8)	Yes	A year ago	Yes	Yes	Not applicable	Not applicable	No	No	Not yet enrolled in the school	Yes	Pond water	Tap water	Yes	No	No	No	At the School toilet	Yes	Fetching water	Agree	Agree	Strongly Agree	Not sure	Not sure	Agree	Disagree	Disagree	Agree	Strongly disagree	Strongly agree
Longa	Mtua longa	Mtua Primary School	Male	6	6-9 years	Standard one	6	6-9 years	Yes	Home	By swimming and playing in infested water	Yes	Diarrhea	Yes	By injection	Yes	By avoiding contact with unprotected water bodies	5	Moderate level of Knowledge (5-8)	Yes	A year ago	Yes	Yes	Not applicable	Not applicable	No	No	Not yet enrolled in the school	Yes	River	Tap water	Yes	No	Yes	No	At the School toilet	Yes	Fetching water	Strongly agree	Agree	Agree	Agree	Disagree	Strongly agree	Strongly disagree	Agree	Strongly disagree	Strongly agree	Strongly disagree
Longa	Mtua longa	Mtua Primary School	Female	7	6-9 years	Standard one	7	6-9 years	Yes	School	By swimming and playing in infested water	Yes	Do not know	Yes	Do not know	Yes	By improving of personal hygiene	4	Low level of Knowledge (0-4)	Yes	More than six months ago	Yes	Yes	Not applicable	Not applicable	No	No	Not yet enrolled in the school	Yes	River	Tap water	Yes	Yes	No	No	At the School toilet	Yes	Washing clothes and dishes	Agree	Agree	Not sure	Strongly agree	Strongly disagree	Strongly agree	Strongly disagree	Not sure	Not sure	Not sure	Not sure
Longa	Mtua longa	Mtua Primary School	Female	9	6-9 years	Standard one	2	Less than 5 years	Yes	Dispensary	By swimming and playing in infested water	Yes	Blood in urine	Yes	By swallowing tablets	Yes	By avoiding contact with unprotected water bodies	7	Moderate level of Knowledge (5-8)	Yes	A year ago	Yes	Yes	Not applicable	Not applicable	No	No	Not yet enrolled in the school	Yes	River	Tap water	Yes	Yes	No	No	At the School toilet	Yes	Washing clothes and dishes	Strongly agree	Strongly agree	Strongly Agree	Strongly agree	Strongly disagree	Disagree	Agree	Strongly disagree	Strongly agree	Agree	Disagree
Longa	Mtua longa	Mtua Primary School	Female	6	6-9 years	Standard one	6	6-9 years	Yes	Dispensary	By swimming and playing in infested water	Yes	Stomachache	Yes	By injection	Yes	By avoiding contact with unprotected water bodies	6	Moderate level of Knowledge (5-8)	Yes	More than 3 months ago but less than six months	Yes	Yes	Not applicable	Not applicable	No	No	Not yet enrolled in the school	Yes	River	Tap water	Yes	Yes	Yes	No	At the School toilet	Yes	Fetching water	Strongly agree	Strongly agree	Strongly disagree	Not sure	Not sure	Disagree	Agree	Not sure	Not sure	Not sure	Not sure
Longa	Mtua longa	Mtua Primary School	Female	7	6-9 years	Standard one	7	6-9 years	Yes	Dispensary	By swimming and playing in infested water	Yes	Blood in urine	Yes	By swallowing tablets	Yes	By improving of personal hygiene	7	Moderate level of Knowledge (5-8)	No	Not applicable	Not applicable	Not applicable	Not applicable	Not applicable	No	No	Not yet enrolled in the school	Yes	River	Tap water	Yes	Yes	No	No	At the School toilet	Yes	Washing clothes and dishes	Strongly agree	Agree	Disagree	Strongly agree	Strongly disagree	Agree	Disagree	Strongly agree	Disagree	Not sure	Not sure
Longa	Mtua longa	Mtua Primary School	Female	6	6-9 years	Standard one	6	6-9 years	Yes	Dispensary	By swimming and playing in infested water	Yes	Blood in urine	Yes	By swallowing tablets	Yes	By avoiding contact with unprotected water bodies	7	Moderate level of Knowledge (5-8)	No	Not applicable	Not applicable	Not applicable	Not applicable	Not applicable	No	No	Not yet enrolled in the school	Yes	River	Tap water	Yes	No	No	No	At the School toilet	Yes	Washing clothes and dishes	Agree	Agree	Not sure	Agree	Disagree	Not sure	Not sure	Agree	Strongly disagree	Strongly agree	Strongly disagree
Longa	Mtua longa	Mtua Primary School	Female	8	6-9 years	Standard one	8	6-9 years	Yes	School	By drinking dirty water	Yes	Itching	Yes	By injection	Do not know	Not applicable	2	Low level of Knowledge (0-4)	Yes	A year ago	Yes	Yes	Not applicable	Not applicable	No	No	Not yet enrolled in the school	Yes	River	Tap water	Yes	Yes	Yes	No	In the bush	Yes	Washing clothes and dishes	Disagree	Strongly agree	Not sure	Strongly disagree	Strongly agree	Disagree	Agree	Strongly agree	Disagree	Disagree	Agree
Longa	Mtua longa	Mtua Primary School	Female	7	6-9 years	Standard one	7	6-9 years	Yes	School	By swimming and playing in infested water	Yes	Fever	Yes	By injection	Yes	By avoiding contact with unprotected water bodies	5	Moderate level of Knowledge (5-8)	Yes	I do not remember	Yes	Yes	Not applicable	Not applicable	No	No	Not yet enrolled in the school	Yes	River	Tap water	Yes	Yes	Yes	No	At the School toilet	Yes	Washing clothes and dishes	Strongly disagree	Not sure	Not sure	Strongly agree	Strongly disagree	Not sure	Not sure	Disagree	Agree	Strongly disagree	Strongly agree
Longa	Mtua longa	Mtua Primary School	Female	7	6-9 years	Standard one	7	6-9 years	Yes	Friend	By swimming and playing in infested water	No	Blood in urine	Do not know	Not applicable	No	Not applicable	2	Low level of Knowledge (0-4)	Yes	I do not remember	Yes	Yes	Not applicable	Not applicable	No	No	Not yet enrolled in the school	Yes	River	Tap water	Yes	No	Yes	No	At the School toilet	Yes	Washing clothes and dishes	Strongly disagree	Agree	Not sure	Disagree	Agree	Not sure	Not sure	Not sure	Not sure	Disagree	Agree
Longa	Mtua longa	Mtua Primary School	Male	7	6-9 years	Standard one	7	6-9 years	Yes	School	Do not know	Yes	Stomachache	Yes	By swallowing tablets	Yes	Do not know	5	Moderate level of Knowledge (5-8)	No	Not applicable	Not applicable	Not applicable	Not applicable	Not applicable	No	No	Not yet enrolled in the school	Yes	River	Tap water	Yes	Yes	Yes	No	In the bush	Yes	Washing clothes and dishes	Strongly disagree	Disagree	Disagree	Disagree	Agree	Strongly agree	Strongly disagree	Strongly agree	Disagree	Disagree	Agree
Longa	Mtua longa	Nyengedi Primary School	Female	8	6-9 years	Standard one	8	6-9 years	Yes	School	By swimming and playing in infested water	Yes	Blood in urine	Yes	By swallowing tablets	Yes	By avoiding contact with unprotected water bodies	7	Moderate level of Knowledge (5-8)	Yes	I do not remember	Yes	Yes	Not applicable	Not applicable	No	No	Not yet enrolled in the school	Yes	Dam	Tap water	Yes	Yes	Yes	No	In the bush	Yes	Agricultural activities	Strongly disagree	Disagree	Disagree	Not sure	Not sure	Not sure	Not sure	Not sure	Not sure	Strongly disagree	Strongly agree
Longa	Mtua longa	Mtua Primary School	Female	7	6-9 years	Standard one	7	6-9 years	Yes	School	By swimming and playing in infested water	Yes	Blood in urine	Yes	By injection	Yes	Use of pipe water	6	Moderate level of Knowledge (5-8)	Yes	More than six months ago	Yes	Yes	Not applicable	Not applicable	No	No	Not yet enrolled in the school	Yes	River	Tap water	Yes	Yes	Yes	No	At the School toilet	Yes	Washing clothes and dishes	Disagree	Disagree	Not sure	Not sure	Not sure	Not sure	Not sure	Not sure	Not sure	Not sure	Not sure
Longa	Mtua longa	Mtua Primary School	Male	7	6-9 years	Standard one	7	6-9 years	Yes	School	By swimming and playing in infested water	Yes	Blood in urine	Yes	By swallowing tablets	Yes	Treatment using anti-schistosomal medicine	7	Moderate level of Knowledge (5-8)	Yes	I do not remember	Yes	Yes	Not applicable	Not applicable	No	No	Not yet enrolled in the school	Yes	River	Tap water	Yes	Yes	Yes	No	At the School toilet	Yes	Washing clothes and dishes	Disagree	Strongly agree	Strongly Agree	Disagree	Agree	Disagree	Agree	Disagree	Agree	Not sure	Not sure
Longa	Mtua longa	Mtua Primary School	Female	6	6-9 years	Standard one	6	6-9 years	Yes	School	By swimming and playing in infested water	Yes	Do not know	Yes	Do not know	Yes	By avoiding contact with unprotected water bodies	5	Moderate level of Knowledge (5-8)	No	Not applicable	Not applicable	Not applicable	Not applicable	Not applicable	No	No	Not yet enrolled in the school	Yes	River	Tap water	Yes	Yes	No	No	At the School toilet	Yes	Fetching water	Not sure	Agree	Agree	Strongly disagree	Strongly agree	Not sure	Not sure	Disagree	Agree	Disagree	Agree
Longa	Mtua longa	Mtua Primary School	Female	7	6-9 years	Standard one	7	6-9 years	Yes	School	By swimming and playing in infested water	Yes	Blood in urine	Yes	By swallowing tablets	Yes	By avoiding contact with unprotected water bodies	7	Moderate level of Knowledge (5-8)	No	Not applicable	Not applicable	Not applicable	Not applicable	Not applicable	No	No	Not yet enrolled in the school	Yes	River	Tap water	Yes	Yes	No	No	At the School toilet	Yes	Fetching water	Agree	Strongly agree	Agree	Agree	Disagree	Agree	Disagree	Strongly agree	Disagree	Strongly disagree	Strongly agree
Longa	Mtua longa	Mtua Primary School	Male	6	6-9 years	Standard one	6	6-9 years	Yes	School	By swimming and playing in infested water	Yes	Blood in urine	Yes	By swallowing tablets	Yes	By avoiding contact with unprotected water bodies	7	Moderate level of Knowledge (5-8)	No	Not applicable	Not applicable	Not applicable	Not applicable	Not applicable	No	No	Not yet enrolled in the school	Yes	River	Tap water	Yes	Yes	No	No	At the School toilet	Yes	Fetching water	Agree	Strongly agree	Agree	Strongly disagree	Strongly agree	Disagree	Agree	Disagree	Agree	Disagree	Agree
Longa	Mtua longa	Mtua Primary School	Male	7	6-9 years	Standard one	7	6-9 years	Yes	School	By swimming and playing in infested water	Yes	Blood in urine	Yes	By swallowing tablets	Yes	By avoiding contact with unprotected water bodies	7	Moderate level of Knowledge (5-8)	No	Not applicable	Not applicable	Not applicable	Not applicable	Not applicable	No	No	Not yet enrolled in the school	Yes	Spring	Tap water	Yes	No	No	No	At the School toilet	Yes	Fetching water	Strongly agree	Strongly agree	Agree	Disagree	Agree	Disagree	Agree	Strongly disagree	Strongly agree	Disagree	Agree
Longa	Mtua longa	Mtua Primary School	Female	6	6-9 years	Standard one	6	6-9 years	Yes	School	By swimming and playing in infested water	Yes	Blood in urine	Yes	By swallowing tablets	Yes	By avoiding contact with unprotected water bodies	8	Moderate level of Knowledge (5-8)	Yes	I do not remember	Yes	Yes	Not applicable	Not applicable	No	No	Not yet enrolled in the school	Yes	River	Tap water	Yes	Yes	No	No	At the School toilet	Yes	Fetching water	Agree	Strongly agree	Agree	Disagree	Agree	Disagree	Agree	Disagree	Agree	Disagree	Agree
Longa	Mtua longa	Mtua Primary School	Female	6	6-9 years	Standard one	6	6-9 years	Yes	School	By swimming and playing in infested water	Yes	Blood in urine	Yes	By swallowing tablets	Yes	By avoiding contact with unprotected water bodies	8	Moderate level of Knowledge (5-8)	No	Not applicable	Not applicable	Not applicable	Not applicable	Not applicable	No	No	Not yet enrolled in the school	Yes	River	Tap water	Yes	Yes	No	No	At the School toilet	Yes	Fetching water	Strongly agree	Strongly agree	Agree	Disagree	Agree	Disagree	Agree	Disagree	Agree	Disagree	Agree
Longa	Mtua longa	Mtua Primary School	Male	7	6-9 years	Standard one	7	6-9 years	Yes	School	By swimming and playing in infested water	Yes	Blood in urine	Yes	By swallowing tablets	Yes	By avoiding contact with unprotected water bodies	8	Moderate level of Knowledge (5-8)	No	Not applicable	Not applicable	Not applicable	Not applicable	Not applicable	No	No	Not yet enrolled in the school	Yes	River	Tap water	Yes	Yes	No	No	At the School toilet	Yes	Washing clothes and dishes	Strongly agree	Strongly agree	Agree	Disagree	Agree	Disagree	Agree	Disagree	Agree	Disagree	Agree
Longa	Mtua longa	Mtua Primary School	Male	6	6-9 years	Standard one	6	6-9 years	Yes	Home	By swimming and playing in infested water	Yes	Blood in urine	Yes	By swallowing tablets	Yes	Treatment using anti-schistosomal medicine + avoiding contact with unprotected water +Use of latrines	8	Moderate level of Knowledge (5-8)	Yes	A year ago	Yes	Yes	Not applicable	Not applicable	No	No	Not yet enrolled in the school	Yes	River	Tap water	Yes	Yes	No	No	At the School toilet	Yes	Washing clothes and dishes	Agree	Strongly agree	Agree	Agree	Disagree	Strongly disagree	Strongly agree	Disagree	Agree	Not sure	Not sure
Longa	Mtua longa	Mtua Primary School	Female	7	6-9 years	Standard one	7	6-9 years	Yes	School	By swimming and playing in infested water	Yes	Blood in urine	Yes	By swallowing tablets	Yes	Treatment using anti-schistosomal medicine and use of pipe water	8	Moderate level of Knowledge (5-8)	Yes	A year ago	Yes	Yes	Not applicable	Not applicable	No	No	Not yet enrolled in the school	Yes	River	Tap water	Yes	Yes	No	No	At the School toilet	Yes	Washing clothes and dishes	Agree	Agree	Agree	Not sure	Not sure	Not sure	Not sure	Disagree	Agree	Disagree	Agree
Longa	Mtua longa	Mtua Primary School	Female	7	6-9 years	Standard one	7	6-9 years	Yes	Home	Do not know	Do not know	Blood in urine	Do not know	Not applicable	Do not know	Not applicable	1	Low level of Knowledge (0-4)	No	Not applicable	Not applicable	Not applicable	Not applicable	Not applicable	No	No	Not yet enrolled in the school	Yes	River	Tap water	Yes	Yes	No	No	At the School toilet	Yes	Fetching water	Not sure	Agree	Not sure	Disagree	Agree	Disagree	Agree	Disagree	Agree	Disagree	Agree
Longa	Mtua longa	Mtua Primary School	Male	6	6-9 years	Standard one	6	6-9 years	Yes	Home	By eating contaminated food	Yes	Blood in urine	Yes	By swallowing tablets	Yes	Treatment using anti-schistosomal medicine	6	Moderate level of Knowledge (5-8)	Yes	More than six months ago	Yes	Yes	Not applicable	Not applicable	No	No	Not yet enrolled in the school	Yes	River	Tap water	Yes	Yes	No	No	In the bush	Yes	Fetching water	Agree	Agree	Agree	Not sure	Not sure	Not sure	Not sure	Not sure	Not sure	Disagree	Agree
Longa	Mtua longa	Mtua Primary School	Male	9	6-9 years	Standard one	9	6-9 years	Yes	Home	By swimming and playing in infested water	Yes	Blood in urine	Yes	By swallowing tablets	Yes	Treatment using anti-schistosomal medicine + avoiding contact with unprotected water +Use of latrines	7	Moderate level of Knowledge (5-8)	Yes	More than six months ago	Yes	Yes	Not applicable	Not applicable	No	No	Not yet enrolled in the school	Yes	River	Tap water	Yes	Yes	No	No	In the bush	Yes	Fetching water	Agree	Agree	Agree	Not sure	Not sure	Not sure	Not sure	Not sure	Not sure	Disagree	Agree
Longa	Mtua longa	Mtua Primary School	Male	6	6-9 years	Standard one	6	6-9 years	Yes	Home	By swimming and playing in infested water	Yes	Blood in urine	Yes	By swallowing tablets	Yes	Treatment using anti-schistosomal medicine and use of pipe water	7	Moderate level of Knowledge (5-8)	No	Not applicable	Not applicable	Not applicable	Not applicable	Not applicable	No	No	Not yet enrolled in the school	Yes	Pond water	Tap water	Yes	No	Yes	Yes	At the School toilet	No	Not applicable	Agree	Agree	Agree	Agree	Disagree	Not sure	Not sure	Not sure	Not sure	Agree	Disagree
Longa	Mtua longa	Mtua Primary School	Male	11	10-13 years	Standard three	10	10-13 years	Yes	School	By swimming and playing in infested water	Yes	Blood in urine	Yes	By swallowing tablets	Yes	Treatment using anti-schistosomal medicine	7	Moderate level of Knowledge (5-8)	Yes	More than six months ago	No	No	Yes	Not applicable	Yes	Yes	Not applicable	Yes	River	Tap water	Yes	Yes	No	No	At the School toilet	Yes	Washing clothes and dishes	Agree	Agree	Agree	Not sure	Not sure	Not sure	Not sure	Disagree	Agree	Disagree	Agree
Longa	Mtua longa	Mtua Primary School	Male	10	10-13 years	Standard three	10	10-13 years	Yes	School	By swimming and playing in infested water	Yes	Blood in urine	Yes	By swallowing tablets	Yes	Treatment using anti-schistosomal medicine + avoiding contact with unprotected water +Use of latrines	7	Moderate level of Knowledge (5-8)	Yes	A year ago	Yes	Yes	Yes	Not applicable	Yes	Yes	Not applicable	Yes	River	Tap water	Yes	Yes	No	No	In the bush	Yes	Fetching water	Agree	Agree	Agree	Agree	Disagree	Not sure	Not sure	Strongly agree	Disagree	Disagree	Agree
Longa	Mtua longa	Mtua Primary School	Male	11	10-13 years	Standard three	11	10-13 years	Yes	School	By swimming and playing in infested water	Yes	Blood in urine	Yes	By swallowing tablets	Yes	Treatment using anti-schistosomal medicine, use of pipe water and use of toilets	8	Moderate level of Knowledge (5-8)	Yes	A month ago	No	Yes	Yes	Not applicable	Yes	Yes	Not applicable	Yes	River	Tap water	Yes	Yes	No	No	At the School toilet	Yes	Fetching water	Strongly agree	Strongly agree	Agree	Not sure	Not sure	Not sure	Not sure	Disagree	Agree	Disagree	Agree
Longa	Mtua longa	Mtua Primary School	Male	9	6-9 years	Standard three	9	6-9 years	Yes	Home	By swimming and playing in infested water	Yes	Blood in urine	Yes	By swallowing tablets	Yes	Treatment using anti-schistosomal medicine	7	Moderate level of Knowledge (5-8)	Yes	A month ago	Yes	Yes	Yes	Not applicable	No	No	New comer (no school MDA in the previous shool)	No	Not applicable	Tap water	No	Not applicable	Yes	No	At the School toilet	No	Not applicable	Strongly agree	Agree	Not sure	Disagree	Agree	Disagree	Agree	Disagree	Agree	Disagree	Agree
Longa	Mtua longa	Mtua Primary School	Male	10	10-13 years	Standard three	10	10-13 years	Yes	Home	By swimming and playing in infested water	Yes	Blood in urine	Yes	By swallowing tablets	Yes	Treatment using anti-schistosomal medicine + use of latrines	7	Moderate level of Knowledge (5-8)	No	Not applicable	Not applicable	Not applicable	Yes	Not applicable	Yes	Yes	Not applicable	No	Not applicable	Tap water	No	Not applicable	Yes	No	At the School toilet	No	Not applicable	Strongly agree	Agree	Agree	Agree	Disagree	Strongly agree	Strongly disagree	Disagree	Agree	Disagree	Agree
Longa	Mtua longa	Mtua Primary School	Male	11	10-13 years	Standard three	11	10-13 years	Yes	School	By swimming and playing in infested water	Yes	Blood in urine	Yes	By swallowing tablets	Yes	By improving of personal hygiene	7	Moderate level of Knowledge (5-8)	Yes	A year ago	Yes	Yes	Yes	Not applicable	Yes	Yes	Not applicable	Yes	Irrigation scheme	Tap water	Yes	No	Yes	No	At the School toilet	Yes	Agricultural activities	Strongly agree	Strongly agree	Strongly Agree	Disagree	Agree	Disagree	Agree	Disagree	Agree	Disagree	Agree
Longa	Mtua longa	Mtua Primary School	Male	10	10-13 years	Standard three	10	10-13 years	Yes	Home	By swimming and playing in infested water	No	Blood in urine	Yes	By swallowing tablets	Yes	Use of pipe water	6	Moderate level of Knowledge (5-8)	No	Not applicable	Not applicable	Not applicable	Yes	Not applicable	Yes	Yes	Not applicable	Yes	Pond water	Tap water	Yes	No	Yes	No	At the School toilet	Yes	Fetching water	Strongly agree	Strongly agree	Strongly Agree	Disagree	Agree	Strongly agree	Strongly disagree	Disagree	Agree	Disagree	Agree
Longa	Mtua longa	Mtua Primary School	Male	9	6-9 years	Standard three	9	6-9 years	Yes	Home	By swimming and playing in infested water	No	Blood in urine	Yes	By swallowing tablets	No	Not applicable	4	Low level of Knowledge (0-4)	Yes	More than six months ago	No	Yes	Yes	Not applicable	Yes	Yes	Not applicable	Yes	River	Tap water	Yes	No	No	No	At the School toilet	Yes	Fetching water	Strongly agree	Strongly agree	Not sure	Disagree	Agree	Disagree	Agree	Disagree	Agree	Disagree	Agree
Longa	Mtua longa	Mtua Primary School	Male	9	6-9 years	Standard three	9	6-9 years	Yes	Dispensary	By swimming and playing in infested water	Yes	Fever and Blood in the urine	Yes	By swallowing tablets	Yes	Use of pipe water	7	Moderate level of Knowledge (5-8)	No	Not applicable	Not applicable	Not applicable	Yes	Not applicable	Yes	Yes	Not applicable	No	Not applicable	Tap water	No	Not applicable	Yes	No	At the School toilet	Yes	Fetching water	Disagree	Strongly agree	Strongly Agree	Strongly agree	Strongly disagree	Disagree	Agree	Disagree	Agree	Disagree	Agree
Longa	Mtua longa	Mtua Primary School	Male	10	10-13 years	Standard three	10	10-13 years	Yes	School	By swimming and playing in infested water	Yes	Blood in urine	Yes	By swallowing tablets	Yes	Use of pipe water	7	Moderate level of Knowledge (5-8)	Yes	Currently I am suffering	Yes	Yes	Yes	Not applicable	Yes	Yes	Not applicable	Yes	River	Tap water	Yes	Yes	No	No	At the School toilet	Yes	Fetching water	Strongly agree	Strongly agree	Strongly Agree	Disagree	Agree	Disagree	Agree	Disagree	Agree	Disagree	Agree
Longa	Mtua longa	Mtua Primary School	Male	9	6-9 years	Standard three	9	6-9 years	Yes	Home	By swimming and playing in infested water	No	Blood in urine	Yes	By swallowing tablets	Yes	Treatment using anti-schistosomal medicine	6	Moderate level of Knowledge (5-8)	No	Not applicable	Not applicable	Not applicable	Yes	Not applicable	Yes	Yes	Not applicable	Yes	River	Tap water	No	Not applicable	No	No	At the School toilet	Yes	Washing clothes and dishes	Strongly agree	Strongly agree	Strongly Agree	Strongly agree	Strongly disagree	Strongly disagree	Strongly agree	Disagree	Agree	Strongly agree	Strongly disagree
Longa	Mtua longa	Mtua Primary School	Male	10	10-13 years	Standard three	10	10-13 years	Yes	School	By swimming and playing in infested water	Yes	Blood in urine	Yes	By swallowing tablets	Yes	By improving of personal hygiene	7	Moderate level of Knowledge (5-8)	Yes	A year ago	Yes	Yes	Yes	Not applicable	Yes	Yes	Not applicable	Yes	Spring	Tap water	Yes	No	No	No	At the School toilet	Yes	Fetching water	Strongly agree	Strongly agree	Not sure	Not sure	Not sure	Agree	Disagree	Not sure	Not sure	Agree	Disagree
Longa	Mtua longa	Mtua Primary School	Male	10	10-13 years	Standard three	10	10-13 years	Yes	School	By swimming and playing in infested water	Yes	Blood in urine	Yes	By swallowing tablets	Yes	Treatment using anti-schistosomal medicine	7	Moderate level of Knowledge (5-8)	Yes	A year ago	Yes	Yes	Yes	Not applicable	Yes	Yes	Not applicable	Yes	Dam	Tap water	Yes	Yes	No	Yes	At the School toilet	Yes	Fishing	Strongly agree	Strongly agree	Strongly Agree	Strongly agree	Strongly disagree	Agree	Disagree	Agree	Strongly disagree	Disagree	Agree
Longa	Mtua longa	Mtua Primary School	Male	10	10-13 years	Standard three	10	10-13 years	Yes	School	By playing with soil	Yes	Coughing	Yes	By swallowing tablets	Yes	Treatment using anti-schistosomal medicine	5	Moderate level of Knowledge (5-8)	Yes	I do not remember	Yes	Yes	Yes	Not applicable	Yes	Yes	Not applicable	Yes	Dam	Tap water	Yes	Yes	No	No	At the School toilet	Yes	Fetching water	Strongly agree	Strongly agree	Strongly Agree	Strongly agree	Strongly disagree	Strongly agree	Strongly disagree	Agree	Strongly disagree	Agree	Disagree
Longa	Mtua longa	Mtua Primary School	Female	10	10-13 years	Standard three	10	10-13 years	Yes	School	By swimming and playing in infested water	Yes	Blood in urine	Yes	By injection	No	Not applicable	5	Moderate level of Knowledge (5-8)	No	Not applicable	Not applicable	Not applicable	Yes	Not applicable	Yes	No	Didnot attend the school on the MDA day	Yes	River	Tap water	No	No	No	Yes	At the School toilet	Yes	Fetching water	Strongly agree	Strongly agree	Strongly Agree	Agree	Disagree	Strongly agree	Strongly disagree	Agree	Strongly disagree	Not sure	Not sure
Longa	Mtua longa	Mtua Primary School	Female	9	6-9 years	Standard three	4	Less than 5 years	Yes	School	By swimming and playing in infested water	Yes	Blood in urine	Yes	By swallowing tablets	Yes	By avoiding contact with unprotected water bodies	7	Moderate level of Knowledge (5-8)	No	Not applicable	Not applicable	Not applicable	Yes	Not applicable	Yes	Yes	Not applicable	Yes	Dam	Tap water	Yes	Yes	Yes	No	I run at home	Yes	Washing clothes and dishes	Strongly disagree	Disagree	Disagree	Disagree	Agree	Disagree	Agree	Strongly agree	Disagree	Agree	Disagree
Longa	Mtua longa	Mtua Primary School	Female	9	6-9 years	Standard three	9	6-9 years	Yes	School	By swimming and playing in infested water	Yes	Blood in urine	Yes	By swallowing tablets	Yes	Treatment using anti-schistosomal medicine	7	Moderate level of Knowledge (5-8)	Yes	I do not remember	Yes	Yes	Yes	Not applicable	Yes	Yes	Not applicable	Yes	River	Tap water	Yes	Yes	Yes	Yes	At the School toilet	Yes	Washing clothes and dishes	Strongly agree	Not sure	Disagree	Strongly agree	Strongly disagree	Strongly agree	Strongly disagree	Strongly agree	Disagree	Agree	Disagree
Longa	Mtua longa	Mtua Primary School	Female	9	6-9 years	Standard three	9	6-9 years	Yes	School	By swimming and playing in infested water	Yes	Stomachache	Yes	By swallowing tablets	Yes	By avoiding contact with unprotected water bodies	7	Moderate level of Knowledge (5-8)	Yes	I do not remember	Yes	Yes	Yes	Not applicable	Yes	Yes	Not applicable	Yes	River	Tap water	Yes	Yes	Yes	Yes	In the bush	Yes	Washing clothes and dishes	Strongly disagree	Disagree	Disagree	Disagree	Agree	Strongly agree	Strongly disagree	Agree	Strongly disagree	Agree	Disagree
Longa	Mtua longa	Mtua Primary School	Female	9	6-9 years	Standard three	9	6-9 years	Yes	Home	By swimming and playing in infested water	Yes	Fever	Yes	By swallowing tablets	Yes	Treatment using anti-schistosomal medicine	6	Moderate level of Knowledge (5-8)	Yes	I do not remember	Yes	Yes	Yes	Not applicable	Yes	Yes	Not applicable	Yes	River	Tap water	Yes	Yes	Yes	No	At the School toilet	Yes	Washing clothes and dishes	Strongly disagree	Strongly agree	Not sure	Strongly agree	Strongly disagree	Not sure	Not sure	Strongly agree	Disagree	Disagree	Agree
Longa	Mtua longa	Mtua Primary School	Female	10	10-13 years	Standard three	10	10-13 years	Yes	School	Do not know	Do not know	Blood in urine	Yes	By swallowing tablets	Yes	Treatment using anti-schistosomal medicine	5	Moderate level of Knowledge (5-8)	Yes	I do not remember	Yes	Yes	Yes	Not applicable	Yes	Yes	Not applicable	Yes	River	Tap water	Yes	Yes	Yes	No	At the School toilet	Yes	Washing clothes and dishes	Disagree	Not sure	Strongly disagree	Not sure	Not sure	Strongly agree	Strongly disagree	Agree	Strongly disagree	Strongly agree	Strongly disagree
Longa	Mtua longa	Mtua Primary School	Female	9	6-9 years	Standard three	7	6-9 years	Yes	Home	By drinking dirty water	Yes	Blood in urine	Yes	By swallowing tablets	Yes	By avoiding contact with unprotected water bodies	7	Moderate level of Knowledge (5-8)	No	Not applicable	Not applicable	Not applicable	Yes	Not applicable	Yes	Yes	Not applicable	Yes	River	Tap water	Yes	Yes	Yes	No	At the School toilet	Yes	Fetching water	Strongly agree	Strongly agree	Agree	Disagree	Agree	Disagree	Agree	Disagree	Agree	Disagree	Agree
Longa	Mtua longa	Mtua Primary School	Female	9	6-9 years	Standard three	9	6-9 years	Yes	Home	By swimming and playing in infested water	Yes	Blood in urine	Yes	By swallowing tablets	Yes	By avoiding contact with unprotected water bodies	7	Moderate level of Knowledge (5-8)	No	Not applicable	Not applicable	Not applicable	Yes	Not applicable	Yes	Yes	Not applicable	Yes	River	Tap water	Yes	Yes	Yes	No	At the School toilet	Yes	Fetching water	Agree	Strongly agree	Agree	Disagree	Agree	Disagree	Agree	Disagree	Agree	Disagree	Agree
Longa	Mtua longa	Mtua Primary School	Female	9	6-9 years	Standard three	9	6-9 years	Yes	Home	By swimming and playing in infested water	Yes	Blood in urine	Yes	By swallowing tablets	Yes	By avoiding contact with unprotected water bodies	7	Moderate level of Knowledge (5-8)	No	Not applicable	Not applicable	Not applicable	Yes	Not applicable	Yes	Yes	Not applicable	Yes	River	Tap water	Yes	Yes	Yes	No	At the School toilet	Yes	Fetching water	Agree	Strongly agree	Agree	Disagree	Agree	Disagree	Agree	Disagree	Agree	Strongly disagree	Strongly agree
Longa	Mtua longa	Mtua Primary School	Female	12	10-13 years	Standard four	8	10-13 years	Yes	Home	By swimming and playing in infested water	Yes	Blood in urine	Yes	By swallowing tablets	Yes	Treatment using anti-schistosomal medicine	7	Moderate level of Knowledge (5-8)	Yes	A year ago	No	Yes	Yes	Not applicable	Yes	Yes	Not applicable	No	Not applicable	Tap water	No	Not applicable	Yes	No	At the School toilet	No	Not applicable	Agree	Strongly agree	Strongly Agree	Agree	Disagree	Disagree	Agree	Disagree	Agree	Disagree	Agree
Longa	Mtua longa	Mtua Primary School	Female	11	10-13 years	Standard four	11	10-13 years	Yes	Home	By swimming and playing in infested water	Yes	Blood in urine	Yes	By swallowing tablets	Yes	Treatment using anti-schistosomal medicine	7	Moderate level of Knowledge (5-8)	Yes	More than six months ago	Yes	Yes	Yes	Not applicable	Yes	Yes	Not applicable	Yes	River	Tap water	Yes	Yes	No	No	At the School toilet	Yes	Fetching water	Agree	Strongly agree	Agree	Agree	Disagree	Not sure	Not sure	Not sure	Not sure	Disagree	Agree
Longa	Mtua longa	Mtua Primary School	Female	11	10-13 years	Standard four	11	10-13 years	Yes	Home	By swimming and playing in infested water	Yes	Blood in urine	Yes	By swallowing tablets	Yes	Treatment using anti-schistosomal medicine	7	Moderate level of Knowledge (5-8)	No	Not applicable	Not applicable	Not applicable	Yes	Not applicable	Yes	Yes	Not applicable	Yes	River	Tap water	Yes	Yes	Yes	No	At the School toilet	Yes	Fetching water	Agree	Agree	Agree	Disagree	Agree	Disagree	Agree	Disagree	Agree	Disagree	Agree
Longa	Mtua longa	Mtua Primary School	Female	10	10-13 years	Standard four	10	10-13 years	Yes	Home	By swimming and playing in infested water	Yes	Blood in urine	Yes	By swallowing tablets	Yes	Treatment using anti-schistosomal medicine and use of pipe water	8	Moderate level of Knowledge (5-8)	No	Not applicable	Not applicable	Not applicable	Yes	Not applicable	Yes	Yes	Not applicable	No	Not applicable	Tap water	No	Not applicable	Yes	No	At the School toilet	No	Not applicable	Agree	Strongly agree	Agree	Agree	Disagree	Disagree	Agree	Disagree	Agree	Disagree	Agree
Longa	Mtua longa	Mtua Primary School	Female	10	10-13 years	Standard four	10	10-13 years	Yes	Home	By swimming and playing in infested water	Yes	Blood in urine	Yes	By swallowing tablets	Yes	Treatment using anti-schistosomal medicine and use of pipe water	8	Moderate level of Knowledge (5-8)	Yes	A year ago	Yes	Yes	Yes	Not applicable	Yes	Yes	Not applicable	No	Not applicable	Tap water	Yes	No	Yes	No	At the School toilet	No	Not applicable	Agree	Agree	Strongly Agree	Disagree	Agree	Disagree	Agree	Disagree	Agree	Disagree	Agree
Longa	Mtua longa	Mtua Primary School	Female	12	10-13 years	Standard four	12	10-13 years	Yes	School	By swimming and playing in infested water	Yes	Blood in urine	Yes	By swallowing tablets	Yes	Treatment using anti-schistosomal medicine + avoiding contact with unprotected water +Use of latrines	8	Moderate level of Knowledge (5-8)	Yes	A year ago	Yes	Yes	Yes	Not applicable	Yes	Yes	Not applicable	Yes	River	Tap water	Yes	Yes	No	No	At the School toilet	Yes	Fetching water	Strongly agree	Agree	Agree	Disagree	Agree	Disagree	Agree	Disagree	Agree	Not sure	Not sure
Longa	Mtua longa	Mtua Primary School	Female	10	10-13 years	Standard four	10	10-13 years	Yes	Dispensary	By drinking dirty water	No	Blood in urine	Yes	By swallowing tablets	Yes	Treatment using anti-schistosomal medicine	5	Moderate level of Knowledge (5-8)	Yes	A year ago	No	Yes	Yes	Not applicable	Yes	Yes	Not applicable	Yes	Dam	Tap water	No	Not applicable	Yes	No	In the bush	Yes	Fetching water	Strongly agree	Strongly agree	Agree	Disagree	Agree	Disagree	Agree	Disagree	Agree	Disagree	Agree
Longa	Mtua longa	Mtua Primary School	Female	10	10-13 years	Standard four	10	10-13 years	Yes	School	By drinking dirty water	Yes	Blood in urine	Yes	By swallowing tablets	Yes	Treatment using anti-schistosomal medicine	6	Moderate level of Knowledge (5-8)	Yes	A month ago	Yes	Yes	Yes	Not applicable	Yes	Yes	Not applicable	Yes	River	Tap water and River water	Yes	No	Yes	No	I run at home	Yes	Fetching water	Strongly agree	Strongly agree	Disagree	Strongly disagree	Strongly agree	Strongly agree	Strongly disagree	Strongly disagree	Strongly agree	Agree	Disagree
Longa	Mtua longa	Mtua Primary School	Female	11	10-13 years	Standard four	11	10-13 years	Yes	Home	By drinking dirty water	Yes	Coughing	Yes	By swallowing tablets	Yes	Treatment using anti-schistosomal medicine	5	Moderate level of Knowledge (5-8)	Yes	Currently I am suffering	Yes	Yes	Yes	Not applicable	Yes	Yes	Not applicable	Yes	River	Tap water	No	Not applicable	Yes	Yes	At the School toilet	Yes	Fetching water	Strongly agree	Strongly agree	Strongly Agree	Disagree	Agree	Disagree	Agree	Not sure	Not sure	Disagree	Agree
Longa	Mtua longa	Mtua Primary School	Female	10	10-13 years	Standard four	10	10-13 years	Yes	Home	By swimming and playing in infested water	Yes	Blood in urine	Yes	By swallowing tablets	No	Not applicable	5	Moderate level of Knowledge (5-8)	Yes	Currently I am suffering	Yes	Yes	Yes	Not applicable	Yes	Yes	Not applicable	Yes	Dam	Tap water	Yes	No	No	No	At the School toilet	Yes	Washing clothes and dishes	Strongly agree	Strongly agree	Agree	Strongly agree	Strongly disagree	Not sure	Not sure	Disagree	Agree	Not sure	Not sure
Longa	Mtua longa	Mtua Primary School	Female	9	6-9 years	Standard four	9	6-9 years	Yes	Dispensary	By drinking dirty water	Yes	Itiching and Blood in urine	Yes	By swallowing tablets	Yes	Treatment using anti-schistosomal medicine	6	Moderate level of Knowledge (5-8)	Yes	A month ago	Yes	Yes	Yes	Not applicable	Yes	Do not remember	Not applicable	Yes	Dam	Tap water	Yes	No	No	No	At the School toilet	Yes	Fetching water	Strongly agree	Strongly agree	Strongly Agree	Strongly agree	Strongly disagree	Disagree	Agree	Not sure	Not sure	Disagree	Agree
Longa	Mtua longa	Mtua Primary School	Female	10	10-13 years	Standard four	10	10-13 years	Yes	School	By swimming and playing in infested water	No	Blood in urine	Yes	By swallowing tablets	No	Not applicable	4	Low level of Knowledge (0-4)	No	Not applicable	Not applicable	Not applicable	Yes	Not applicable	Yes	Yes	Not applicable	Yes	River	Tap water	Yes	Yes	No	No	At the School toilet	Yes	Fetching water	Strongly agree	Strongly agree	Strongly Agree	Agree	Disagree	Disagree	Agree	Disagree	Agree	Disagree	Agree
Longa	Mtua longa	Mtua Primary School	Male	13	10-13 years	Standard four	8	6-9 years	Yes	Dispensary	By swimming and playing in infested water	Yes	Blood in urine	Yes	By swallowing tablets	Yes	By avoiding contact with unprotected water bodies	7	Moderate level of Knowledge (5-8)	Yes	More than six months ago	No	Yes	Yes	Not applicable	Yes	Yes	Not applicable	Yes	River	Tap water	Yes	Yes	No	No	At the School toilet	Yes	Washing clothes and dishes	Agree	Agree	Agree	Strongly agree	Strongly disagree	Agree	Disagree	Strongly disagree	Strongly agree	Strongly disagree	Strongly agree
Longa	Mtua longa	Mtua Primary School	Male	11	10-13 years	Standard four	11	10-13 years	Yes	Dispensary	By swimming and playing in infested water	Yes	Blood in urine	Yes	By swallowing tablets	Yes	Treatment using anti-schistosomal medicine	7	Moderate level of Knowledge (5-8)	Yes	A year ago	Yes	Yes	Yes	Not applicable	Yes	Yes	Not applicable	Yes	Dam	Tap water	Yes	Yes	Yes	No	At the School toilet	Yes	Fetching water	Strongly agree	Strongly agree	Strongly Agree	Strongly agree	Strongly disagree	Agree	Disagree	Agree	Strongly disagree	Agree	Disagree
Longa	Mtua longa	Mtua Primary School	Male	11	10-13 years	Standard four	3	Less than 5 years	Yes	Dispensary	By drinking dirty water	No	Blood in urine	Yes	By swallowing tablets	Yes	Treatment using anti-schistosomal medicine	5	Moderate level of Knowledge (5-8)	No	Not applicable	Not applicable	Not applicable	Yes	Not applicable	Yes	Yes	Not applicable	Yes	River	Tap water	No	Not applicable	No	No	At the School toilet	Yes	Agricultural activities	Strongly agree	Strongly agree	Disagree	Strongly disagree	Strongly agree	Strongly agree	Strongly disagree	Disagree	Agree	Agree	Disagree
Longa	Mtua longa	Mtua Primary School	Male	12	10-13 years	Standard four	12	10-13 years	Yes	Dispensary	By drinking dirty water	No	Blood in urine	Yes	By swallowing tablets	Yes	Treatment using anti-schistosomal medicine	5	Moderate level of Knowledge (5-8)	No	Not applicable	Not applicable	Not applicable	Yes	Not applicable	Yes	No	Didnot attend the school on the MDA day	Yes	River	Tap water	Yes	Yes	No	No	In the bush	Yes	Washing clothes and dishes	Strongly agree	Strongly agree	Strongly Agree	Strongly agree	Strongly disagree	Agree	Disagree	Agree	Strongly disagree	Not sure	Not sure
Longa	Mtua longa	Mtua Primary School	Male	12	10-13 years	Standard four	12	10-13 years	Yes	Home	By swimming and playing in infested water	Yes	Blood in urine	Yes	By swallowing tablets	Yes	Use of latrines	6	Moderate level of Knowledge (5-8)	Yes	I do not remember	Yes	Yes	Yes	Not applicable	Yes	Yes	Not applicable	Yes	River	Tap water	No	Not applicable	Yes	No	At the School toilet	Yes	Fetching water	Strongly agree	Strongly agree	Disagree	Strongly agree	Strongly disagree	Strongly agree	Strongly disagree	Agree	Strongly disagree	Strongly agree	Strongly disagree
Longa	Mtua longa	Mtua Primary School	Male	14	14-17 years	Standard four	14	14 -17 years	Yes	Home	By swimming and playing in infested water	Yes	Blood in urine	Yes	By swallowing tablets	Yes	By avoiding contact with unprotected water bodies	7	Moderate level of Knowledge (5-8)	Yes	A year ago	Yes	Yes	Yes	Not applicable	Yes	Yes	Not applicable	No	Not applicable	Tap water	No	Not applicable	Yes	No	At the School toilet	Yes	Fetching water	Strongly agree	Strongly agree	Strongly Agree	Strongly agree	Strongly disagree	Strongly agree	Strongly disagree	Agree	Strongly disagree	Agree	Disagree
Longa	Mtua longa	Mtua Primary School	Male	10	10-13 years	Standard four	10	10-13 years	Yes	Home	By swimming and playing in infested water	Yes	Blood in urine	Yes	By swallowing tablets	Yes	Treatment using anti-schistosomal medicine	7	Moderate level of Knowledge (5-8)	No	Not applicable	Not applicable	Not applicable	Yes	Not applicable	Yes	Yes	Not applicable	Yes	River	Tap water	Yes	Yes	Yes	No	At the School toilet	Yes	Agricultural activities	Disagree	Strongly agree	Strongly Agree	Disagree	Agree	Disagree	Agree	Agree	Strongly disagree	Strongly agree	Strongly disagree
Longa	Mtua longa	Mtua Primary School	Male	11	10-13 years	Standard four	11	10-13 years	Yes	School	By drinking dirty water	Yes	Blood in urine	Yes	By swallowing tablets	Yes	Treatment using anti-schistosomal medicine	7	Moderate level of Knowledge (5-8)	Yes	I do not remember	Yes	Yes	Yes	Not applicable	Yes	Yes	Not applicable	Yes	River	Tap water	Yes	Yes	Yes	No	In the bush	Yes	Agricultural activities	Strongly agree	Agree	Strongly Agree	Agree	Disagree	Strongly agree	Strongly disagree	Strongly agree	Disagree	Agree	Disagree
Longa	Mtua longa	Mtua Primary School	Male	12	10-13 years	Standard four	12	10-13 years	Yes	School	By drinking dirty water	Yes	Blood in urine	Yes	By swallowing tablets	Yes	Treatment using anti-schistosomal medicine	6	Moderate level of Knowledge (5-8)	Yes	I do not remember	Yes	Yes	Yes	Not applicable	Yes	Yes	Not applicable	Yes	River	Tap water	Yes	Yes	Yes	No	At the School toilet	Yes	Agricultural activities	Disagree	Disagree	Strongly Agree	Strongly agree	Strongly disagree	Not sure	Not sure	Not sure	Not sure	Disagree	Agree
Longa	Mtua longa	Mtua Primary School	Female	11	10-13 years	Standard four	11	10-13 years	Yes	School	By drinking dirty water	Yes	Blood in urine	Yes	By swallowing tablets	Yes	Treatment using anti-schistosomal medicine	6	Moderate level of Knowledge (5-8)	Yes	I do not remember	Yes	Yes	Yes	Not applicable	Yes	Yes	Not applicable	Yes	River	Tap water	Yes	Yes	No	No	In the bush	Yes	Agricultural activities	Disagree	Strongly agree	Strongly Agree	Strongly agree	Strongly disagree	Agree	Disagree	Agree	Strongly disagree	Agree	Disagree
Longa	Mtua longa	Mtua Primary School	Female	10	10-13 years	Standard four	10	10-13 years	Yes	School	By swimming and playing in infested water	Yes	Blood in urine	Yes	By swallowing tablets	Yes	Treatment using anti-schistosomal medicine	7	Moderate level of Knowledge (5-8)	Yes	I do not remember	Yes	Yes	Yes	Not applicable	Yes	Yes	Not applicable	Yes	River	Tap water	Yes	Yes	Yes	No	At the School toilet	Yes	Washing clothes and dishes	Disagree	Strongly agree	Strongly Agree	Strongly agree	Strongly disagree	Agree	Disagree	Strongly agree	Disagree	Agree	Disagree
Longa	Mtua longa	Mtua Primary School	Male	10	10-13 years	Standard four	10	10-13 years	Yes	School	By drinking dirty water	Yes	Blood in urine	Yes	By swallowing tablets	Yes	Treatment using anti-schistosomal medicine	6	Moderate level of Knowledge (5-8)	Yes	I do not remember	Yes	Yes	Yes	Not applicable	Yes	Yes	Not applicable	Yes	River	Tap water	Yes	Yes	Yes	No	In the bush	Yes	Agricultural activities	Strongly agree	Strongly agree	Agree	Agree	Disagree	Strongly disagree	Strongly agree	Strongly disagree	Strongly agree	Strongly agree	Strongly disagree
Longa	Mtua longa	Mtua Primary School	Female	8	6-9 years	Standard two	8	6-9 years	Yes	Home	By swimming and playing in infested water	No	Blood in urine	Yes	By swallowing tablets	No	Not applicable	5	Moderate level of Knowledge (5-8)	Yes	More than six months ago	Yes	Yes	Yes	Not applicable	Yes	Yes	Not applicable	Yes	Dam	Tap water	Yes	No	Yes	No	At the School toilet	Yes	Fetching water	Strongly agree	Strongly agree	Strongly Agree	Agree	Disagree	Not sure	Not sure	Agree	Strongly disagree	Strongly agree	Strongly disagree
Longa	Mtua longa	Mtua Primary School	Male	10	10-13 years	Standard four	10	10-13 years	Yes	Home	By swimming and playing in infested water	Yes	Blood in urine	Yes	By swallowing tablets	Yes	By avoiding contact with unprotected water bodies	7	Moderate level of Knowledge (5-8)	No	Not applicable	Not applicable	Not applicable	Yes	Not applicable	Yes	Yes	Not applicable	Yes	River	Tap water	Yes	Yes	Yes	No	At the School toilet	Yes	Fetching water	Strongly agree	Strongly agree	Agree	Disagree	Agree	Disagree	Agree	Disagree	Agree	Disagree	Agree
Longa	Mtua longa	Mtua Primary School	Male	9	6-9 years	Standard four	9	6-9 years	Yes	Home	By swimming and playing in infested water	Yes	Blood in urine	Yes	By swallowing tablets	Yes	By avoiding contact with unprotected water bodies	7	Moderate level of Knowledge (5-8)	Yes	A year ago	Yes	Yes	Yes	Not applicable	Yes	Yes	Not applicable	Yes	River	Tap water	Yes	Yes	No	No	At the School toilet	Yes	Fetching water	Agree	Strongly agree	Agree	Disagree	Agree	Disagree	Agree	Disagree	Agree	Disagree	Agree
Longa	Mtua longa	Mtua Primary School	Male	13	10-13 years	Standard four	13	10-13 years	Yes	Home	By swimming and playing in infested water	Yes	Blood in urine	Yes	By swallowing tablets	Yes	Treatment using anti-schistosomal medicine	7	Moderate level of Knowledge (5-8)	Yes	I do not remember	Yes	Yes	Yes	Not applicable	Yes	Yes	Not applicable	Yes	River	Tap water	Yes	Yes	Yes	No	At the School toilet	Yes	Fetching water	Agree	Strongly agree	Not sure	Disagree	Agree	Disagree	Agree	Disagree	Agree	Disagree	Agree
Longa	Mtua longa	Mtua Primary School	Male	9	6-9 years	Standard four	9	6-9 years	Yes	School	By drinking dirty water	Yes	Blood in urine	Yes	By swallowing tablets	Yes	Treatment using anti-schistosomal medicine	7	Moderate level of Knowledge (5-8)	Yes	I do not remember	Yes	Yes	Yes	Not applicable	Yes	Yes	Not applicable	Yes	River	Tap water	Yes	Yes	Yes	No	At the School toilet	Yes	Fetching water	Agree	Strongly agree	Agree	Disagree	Agree	Disagree	Agree	Disagree	Agree	Disagree	Agree
Longa	Mtua longa	Mtua Primary School	Male	11	10-13 years	Standard four	8	6-9 years	Yes	Home	By swimming and playing in infested water	Yes	Blood in urine	Yes	By swallowing tablets	Yes	By avoiding contact with unprotected water bodies	7	Moderate level of Knowledge (5-8)	No	Not applicable	Not applicable	Not applicable	Yes	Not applicable	Yes	Yes	Not applicable	Yes	River	Tap water	Yes	Yes	Yes	Yes	At the School toilet	Yes	Agricultural activities	Strongly agree	Agree	Not sure	Disagree	Agree	Disagree	Agree	Disagree	Agree	Disagree	Agree
Longa	Mtua longa	Mtua Primary School	Male	14	14-17 years	Standard four	14	14 -17 years	Yes	School	By swimming and playing in infested water	Yes	Blood in urine	Yes	By swallowing tablets	Yes	By avoiding contact with unprotected water bodies	7	Moderate level of Knowledge (5-8)	Yes	A year ago	Yes	Yes	Yes	Not applicable	Yes	Yes	Not applicable	Yes	River	Tap water	Yes	Yes	Yes	No	At the School toilet	Yes	Fetching water	Agree	Strongly agree	Agree	Disagree	Agree	Disagree	Agree	Disagree	Agree	Disagree	Agree
Longa	Mtua longa	Mtua Primary School	Male	14	14-17 years	Standard four	14	14 -17 years	Yes	Home	By swimming and playing in infested water	Yes	Blood in urine	Yes	By swallowing tablets	Yes	By avoiding contact with unprotected water bodies	7	Moderate level of Knowledge (5-8)	Yes	A year ago	Yes	Yes	Yes	Not applicable	Yes	Yes	Not applicable	Yes	River	Tap water	Yes	Yes	Yes	No	At the School toilet	Yes	Agricultural activities	Agree	Strongly agree	Agree	Disagree	Agree	Disagree	Agree	Not sure	Not sure	Not sure	Not sure
Longa	Mtua longa	Mtua Primary School	Female	12	10-13 years	Standard four	12	10-13 years	Yes	Home	By swimming and playing in infested water	Yes	Blood in urine	Yes	By swallowing tablets	Yes	By avoiding contact with unprotected water bodies	7	Moderate level of Knowledge (5-8)	Yes	A year ago	Yes	Yes	Yes	Not applicable	Yes	Yes	Not applicable	Yes	River	Tap water	Yes	Yes	No	No	At the School toilet	Yes	Fishing	Agree	Strongly agree	Agree	Disagree	Agree	Disagree	Agree	Not sure	Not sure	Disagree	Agree
Longa	Mtua longa	Mtua Primary School	Female	10	10-13 years	Standard two	10	10-13 years	Yes	School	By swimming and playing in infested water	Yes	Blood in urine	Yes	By swallowing tablets	Yes	Treatment using anti-schistosomal medicine	7	Moderate level of Knowledge (5-8)	Yes	I do not remember	Yes	Yes	Yes	Not applicable	Yes	Yes	Not applicable	Yes	Pond water	Tap water	Yes	Yes	No	No	At the School toilet	Yes	Fetching water	Strongly agree	Strongly agree	Not sure	Disagree	Agree	Disagree	Agree	Disagree	Agree	Strongly agree	Strongly disagree
Longa	Mtua longa	Mtua Primary School	Male	7	6-9 years	Standard two	7	6-9 years	Yes	Home	By swimming and playing in infested water	Yes	Blood in urine	Yes	By swallowing tablets	Yes	Treatment using anti-schistosomal medicine, use of pipe water and use of toilets	8	Moderate level of Knowledge (5-8)	No	Not applicable	Not applicable	Not applicable	Yes	Not applicable	Yes	Yes	Not applicable	Yes	River	Tap water	Yes	Yes	No	No	At the School toilet	Yes	Fetching water	Agree	Agree	Agree	Not sure	Not sure	Disagree	Agree	Disagree	Agree	Not sure	Not sure
Longa	Mtua longa	Mtua Primary School	Female	9	6-9 years	Standard two	9	6-9 years	Yes	School	Do not know	No	Do not know	Yes	Do not know	Yes	Do not know	2	Low level of Knowledge (0-4)	Yes	I do not remember	Yes	Yes	Yes	Not applicable	Yes	Yes	Not applicable	Yes	Pond water	Tap water	No	Not applicable	No	No	At the School toilet	Yes	Fetching water	Agree	Agree	Disagree	Agree	Disagree	Disagree	Agree	Strongly agree	Disagree	Disagree	Agree
Longa	Mtua longa	Mtua Primary School	Female	9	6-9 years	Standard two	9	6-9 years	Yes	Mass media and friend	By swimming and playing in infested water	No	Blood in urine	Yes	By swallowing tablets	Yes	Treatment using anti-schistosomal medicine + use of latrines	6	Moderate level of Knowledge (5-8)	No	Not applicable	Not applicable	Not applicable	Yes	Not applicable	Yes	Yes	Not applicable	Yes	River	Tap water	Yes	Yes	No	No	At the School toilet	No	Not applicable	Strongly disagree	Strongly agree	Agree	Not sure	Not sure	Disagree	Agree	Strongly disagree	Strongly agree	Strongly disagree	Strongly agree
Longa	Mtua longa	Mtua Primary School	Female	8	6-9 years	Standard two	8	6-9 years	Yes	School	By swimming and playing in infested water	Yes	Do not know	Yes	By swallowing tablets	Yes	By avoiding contact with unprotected water bodies	6	Moderate level of Knowledge (5-8)	Yes	A month ago	Yes	Yes	Yes	Not applicable	Yes	Yes	Not applicable	Yes	River	Tap water	No	Not applicable	No	No	At the School toilet	Yes	Fishing	Not sure	Agree	Strongly Agree	Disagree	Agree	Agree	Disagree	Agree	Strongly disagree	Agree	Disagree
Longa	Mtua longa	Mtua Primary School	Female	10	10-13 years	Standard two	10	10-13 years	Yes	Home and school	By drinking dirty water	Yes	Blood in urine	Yes	By swallowing tablets	Do not know	Not applicable	4	Low level of Knowledge (0-4)	Yes	A month ago	Yes	Yes	Yes	Not applicable	Yes	Yes	Not applicable	Yes	River	Tap water	Yes	No	No	No	At the School toilet	Yes	Washing clothes and dishes	Disagree	Strongly agree	Strongly Agree	Disagree	Agree	Disagree	Agree	Disagree	Agree	Disagree	Agree
Longa	Mtua longa	Mtua Primary School	Female	11	10-13 years	Standard two	11	10-13 years	Yes	School	By swimming and playing in infested water	Yes	Blood in urine	Yes	By swallowing tablets	Yes	By avoiding contact with unprotected water bodies	7	Moderate level of Knowledge (5-8)	Yes	A year ago	No	Yes	Yes	Not applicable	Yes	Yes	Not applicable	Yes	River	Tap water	No	Not applicable	No	No	At the School toilet	Yes	Fishing	Strongly agree	Strongly agree	Agree	Strongly agree	Strongly disagree	Agree	Disagree	Disagree	Agree	Disagree	Agree
Longa	Mtua longa	Mtua Primary School	Female	9	6-9 years	Standard two	9	6-9 years	Yes	Dispensary	By drinking dirty water	Yes	Blood in urine	Yes	By swallowing tablets	Yes	Treatment using anti-schistosomal medicine	6	Moderate level of Knowledge (5-8)	No	Not applicable	Not applicable	Not applicable	Yes	Not applicable	Yes	Yes	Not applicable	Yes	River	Tap water	Yes	Yes	No	No	In the bush	Yes	Washing clothes and dishes	Agree	Agree	Strongly Agree	Agree	Disagree	Not sure	Not sure	Disagree	Agree	Disagree	Agree
Longa	Mtua longa	Mtua Primary School	Female	9	6-9 years	Standard two	9	6-9 years	Yes	Home	By swimming and playing in infested water	Yes	Blood in urine	Yes	By swallowing tablets	Yes	Treatment using anti-schistosomal medicine	7	Moderate level of Knowledge (5-8)	No	Not applicable	Not applicable	Not applicable	Yes	Not applicable	Yes	Yes	Not applicable	No	Not applicable	Tap water	No	Not applicable	No	No	At the School toilet	No	Not applicable	Agree	Agree	Not sure	Not sure	Not sure	Agree	Disagree	Disagree	Agree	Not sure	Not sure
Longa	Mtua longa	Mtua Primary School	Female	8	6-9 years	Standard two	8	6-9 years	Yes	Home	By swimming and playing in infested water	Yes	Blood in urine	Yes	By swallowing tablets	Yes	Treatment using anti-schistosomal medicine	7	Moderate level of Knowledge (5-8)	Yes	More than six months ago	Yes	Yes	Yes	Not applicable	Yes	Yes	Not applicable	Yes	River	Tap water	Yes	Yes	No	No	At the School toilet	Yes	Agricultural activities	Agree	Agree	Agree	Agree	Disagree	Not sure	Not sure	Disagree	Agree	Not sure	Not sure
Longa	Mtua longa	Mtua Primary School	Female	8	6-9 years	Standard two	8	6-9 years	Yes	Home	Do not know	Do not know	Do not know	Do not know	Not applicable	Do not know	Not applicable	0	Low level of Knowledge (0-4)	No	Not applicable	Not applicable	Not applicable	Yes	Not applicable	Yes	Yes	Not applicable	Yes	River	Tap water	No	Not applicable	No	No	At the School toilet	Yes	Fetching water	Not sure	Not sure	Not sure	Not sure	Not sure	Not sure	Not sure	Not sure	Not sure	Not sure	Not sure
Longa	Mtua longa	Mtua Primary School	Female	9	6-9 years	Standard two	9	6-9 years	Yes	Home	By swimming and playing in infested water	Yes	Blood in urine	Yes	By swallowing tablets	Yes	Treatment using anti-schistosomal medicine	7	Moderate level of Knowledge (5-8)	Yes	More than 3 months ago but less than six months	Yes	Yes	Yes	Not applicable	Yes	Yes	Not applicable	Yes	River	Tap water	No	Not applicable	Yes	No	At the School toilet	Yes	Washing clothes and dishes	Agree	Agree	Agree	Agree	Disagree	Disagree	Agree	Disagree	Agree	Not sure	Not sure
Longa	Mtua longa	Mtua Primary School	Female	10	10-13 years	Standard two	10	10-13 years	Yes	Home	By swimming and playing in infested water	Yes	Blood in urine	Yes	By swallowing tablets	Yes	Treatment using anti-schistosomal medicine + avoiding contact with unprotected water +Use of latrines	8	Moderate level of Knowledge (5-8)	Yes	Currently I am suffering	No	No	Yes	Not applicable	Yes	Yes	Not applicable	Yes	River	Tap water	Yes	Yes	No	No	At the School toilet	Yes	Fetching water	Agree	Agree	Agree	Disagree	Agree	Disagree	Agree	Disagree	Agree	Not sure	Not sure
Longa	Mtua longa	Mtua Primary School	Female	10	10-13 years	Standard two	10	10-13 years	Yes	Home	By swimming and playing in infested water	Yes	Blood in urine	Yes	By swallowing tablets	Yes	Treatment using anti-schistosomal medicine	7	Moderate level of Knowledge (5-8)	Yes	Currently I am suffering	No	No	Yes	Not applicable	Yes	Yes	Not applicable	Yes	River	Tap water	Yes	Yes	No	No	At the School toilet	Yes	Fetching water	Agree	Agree	Agree	Not sure	Not sure	Not sure	Not sure	Disagree	Agree	Not sure	Not sure
Longa	Mtua longa	Mtua Primary School	Female	8	6-9 years	Standard two	8	6-9 years	Yes	School	By swimming and playing in infested water	Yes	Blood in urine	Yes	By swallowing tablets	Yes	Treatment using anti-schistosomal medicine, use of pipe water and use of toilets	8	Moderate level of Knowledge (5-8)	Yes	Currently I am suffering	No	No	Yes	Not applicable	Yes	Yes	Not applicable	Yes	River	Tap water	Yes	Yes	No	No	In the bush	Yes	Washing clothes and dishes	Agree	Agree	Agree	Disagree	Agree	Disagree	Agree	Disagree	Agree	Not sure	Not sure
Longa	Mtua longa	Mtua Primary School	Female	10	10-13 years	Standard two	10	10-13 years	Yes	School	By swimming and playing in infested water	Yes	Blood in urine	Yes	By swallowing tablets	Yes	Treatment using anti-schistosomal medicine	7	Moderate level of Knowledge (5-8)	No	Not applicable	Not applicable	Not applicable	Yes	Not applicable	Yes	Yes	Not applicable	No	Not applicable	Tap water	No	Not applicable	Yes	No	At the School toilet	No	Not applicable	Agree	Agree	Agree	Disagree	Agree	Disagree	Agree	Disagree	Agree	Not sure	Not sure
Longa	Mtua longa	Mtua Primary School	Female	8	6-9 years	Standard two	8	6-9 years	Yes	Home	Do not know	Do not know	Do not know	Do not know	Not applicable	Do not know	Not applicable	0	Low level of Knowledge (0-4)	Yes	More than six months ago	Yes	Yes	Yes	Not applicable	Yes	Yes	Not applicable	No	Not applicable	Tap water	No	Not applicable	Yes	No	At the School toilet	No	Not applicable	Not sure	Not sure	Not sure	Not sure	Not sure	Not sure	Not sure	Not sure	Not sure	Not sure	Not sure
Longa	Mtua longa	Mtua Primary School	Female	9	6-9 years	Standard two	9	6-9 years	Yes	Home and school	By drinking dirty water	No	Do not know	Yes	By swallowing tablets	Do not know	Not applicable	2	Low level of Knowledge (0-4)	Yes	More than six months ago	Yes	Yes	Yes	Not applicable	Yes	No	Didnot attend the school on the MDA day	Yes	Irrigation scheme	Tap water	Yes	No	No	No	At the School toilet	Yes	Washing clothes and dishes	Agree	Disagree	Disagree	Disagree	Agree	Disagree	Agree	Disagree	Agree	Agree	Disagree
Longa	Mtua longa	Mtua Primary School	Female	8	6-9 years	Standard two	8	6-9 years	Yes	Home	By drinking dirty water	No	Do not know	Yes	By swallowing tablets	No	Not applicable	2	Low level of Knowledge (0-4)	Yes	I do not remember	Yes	Yes	Yes	Not applicable	Yes	Yes	Not applicable	Yes	River	Tap water	Yes	Yes	Yes	Yes	At the School toilet	Yes	Washing clothes and dishes	Not sure	Agree	Strongly Agree	Strongly disagree	Strongly agree	Not sure	Not sure	Strongly disagree	Strongly agree	Strongly disagree	Strongly agree
Longa	Mtua longa	Mtua Primary School	Female	9	6-9 years	Standard two	9	6-9 years	Yes	Mass media	By swimming and playing in infested water	No	Blood in urine	Yes	By swallowing tablets	Yes	Use of pipe water	6	Moderate level of Knowledge (5-8)	Yes	A year ago	Yes	Yes	Yes	Not applicable	Yes	No	Didnot attend the school on the MDA day	Yes	Irrigation scheme	Tap water	Yes	No	No	No	At the School toilet	Yes	Fetching water	Strongly agree	Agree	Disagree	Strongly agree	Strongly disagree	Strongly agree	Strongly disagree	Strongly disagree	Strongly agree	Disagree	Agree
Longa	Mtua longa	Mtua Primary School	Female	9	6-9 years	Standard two	9	6-9 years	Yes	Home	By swimming and playing in infested water	No	Blood in urine	Yes	By swallowing tablets	Yes	Treatment using anti-schistosomal medicine	6	Moderate level of Knowledge (5-8)	Yes	I do not remember	Yes	Yes	Yes	Not applicable	Yes	Yes	Not applicable	No	Not applicable	Tap water	No	Not applicable	No	No	At the School toilet	Yes	Fishing	Agree	Disagree	Disagree	Disagree	Agree	Strongly agree	Strongly disagree	Disagree	Agree	Disagree	Agree
Longa	Mtua longa	Mtua Primary School	Female	9	6-9 years	Standard two	9	6-9 years	Yes	Mass media	By drinking dirty water	No	Blood in urine	Yes	By swallowing tablets	Yes	Use of latrines	4	Low level of Knowledge (0-4)	Yes	More than six months ago	Yes	Yes	Yes	Not applicable	Yes	Yes	Not applicable	Yes	River	Tap water	Yes	No	No	No	At the School toilet	Yes	Agricultural activities	Strongly agree	Strongly agree	Disagree	Strongly agree	Strongly disagree	Disagree	Agree	Strongly disagree	Strongly agree	Strongly disagree	Strongly agree
Longa	Mtua longa	Mtua Primary School	Female	7	6-9 years	Standard two	7	6-9 years	Yes	School	By swimming and playing in infested water	Yes	Blood in urine	Yes	By swallowing tablets	Yes	Treatment using anti-schistosomal medicine	7	Moderate level of Knowledge (5-8)	Yes	I do not remember	Yes	Yes	Yes	Not applicable	Yes	Yes	Not applicable	Yes	River	Tap water	No	Not applicable	Yes	No	At the School toilet	Yes	Agricultural activities	Strongly agree	Strongly agree	Not sure	Strongly disagree	Strongly agree	Strongly agree	Strongly disagree	Disagree	Agree	Disagree	Agree
Longa	Mtua longa	Mtua Primary School	Male	7	6-9 years	Standard two	7	6-9 years	Yes	School	By drinking dirty water	Yes	Blood in urine	Yes	By injection	Do not know	Not applicable	3	Low level of Knowledge (0-4)	Yes	I do not remember	Yes	Yes	Yes	Not applicable	Yes	Yes	Not applicable	Yes	River	Tap water	No	Not applicable	Yes	No	At the School toilet	Yes	Fetching water	Strongly agree	Agree	Not sure	Agree	Disagree	Strongly agree	Strongly disagree	Strongly agree	Disagree	Not sure	Not sure
Longa	Mtua longa	Mtua Primary School	Male	7	6-9 years	Standard two	7	6-9 years	Yes	Home	By drinking dirty water	Yes	Blood in urine	Yes	By swallowing tablets	Do not know	Not applicable	4	Low level of Knowledge (0-4)	Yes	I do not remember	Yes	Yes	Yes	Not applicable	Yes	Do not remember	Not applicable	Yes	River	Tap water	Yes	Yes	Yes	Yes	At the School toilet	Yes	Agricultural activities	Disagree	Strongly agree	Agree	Strongly agree	Strongly disagree	Strongly agree	Strongly disagree	Strongly agree	Disagree	Not sure	Not sure
Longa	Mtua longa	Mtua Primary School	Male	9	6-9 years	Standard two	9	6-9 years	Yes	Home	By swimming and playing in infested water	Yes	Blood in urine	Yes	By swallowing tablets	Yes	Use of latrines	6	Moderate level of Knowledge (5-8)	Yes	I do not remember	Yes	Yes	Yes	Not applicable	Yes	Yes	Not applicable	Yes	River	Tap water	Yes	Yes	Yes	Yes	At the School toilet	Yes	Fishing	Not sure	Agree	Strongly Agree	Agree	Disagree	Disagree	Agree	Strongly agree	Disagree	Strongly agree	Strongly disagree
Longa	Mtua longa	Mtua Primary School	Male	9	6-9 years	Standard two	9	6-9 years	Yes	School	By swimming and playing in infested water	Yes	Blood in urine	Yes	By swallowing tablets	Do not know	Not applicable	5	Moderate level of Knowledge (5-8)	No	Not applicable	Not applicable	Not applicable	Yes	Not applicable	Yes	Yes	Not applicable	Yes	River	Tap water	Yes	Yes	No	No	In the bush	Yes	Fetching water	Strongly agree	Strongly agree	Agree	Agree	Disagree	Strongly agree	Strongly disagree	Strongly agree	Disagree	Agree	Disagree
Longa	Mtua longa	Mtua Primary School	Female	9	6-9 years	Standard two	6	6-9 years	Yes	School	By swimming and playing in infested water	Yes	Blood in urine	Yes	By injection	Do not know	Not applicable	5	Moderate level of Knowledge (5-8)	Yes	A year ago	Yes	Yes	Yes	Not applicable	Yes	Do not remember	Not applicable	Yes	River	Tap water	Yes	Yes	Yes	No	In the bush	Yes	Washing clothes and dishes	Strongly agree	Strongly agree	Agree	Agree	Disagree	Strongly agree	Strongly disagree	Strongly agree	Disagree	Not sure	Not sure
Longa	Mtua longa	Mtua Primary School	Male	8	6-9 years	Standard two	8	6-9 years	Yes	School	By drinking dirty water	Yes	Blood in urine	Yes	By injection	Yes	By avoiding contact with unprotected water bodies	5	Moderate level of Knowledge (5-8)	Yes	I do not remember	Yes	Yes	Yes	Not applicable	Yes	Yes	Not applicable	Yes	River	Tap water	Yes	Yes	Yes	No	At the School toilet	Yes	Agricultural activities	Strongly agree	Agree	Strongly Agree	Strongly agree	Strongly disagree	Agree	Disagree	Strongly agree	Disagree	Strongly agree	Strongly disagree
Longa	Mtua longa	Mtua Primary School	Male	8	6-9 years	Standard two	8	6-9 years	Yes	Home	By drinking dirty water	Do not know	Blood in urine	Yes	By swallowing tablets	Yes	Use of pipe water	5	Moderate level of Knowledge (5-8)	Yes	I do not remember	Yes	Yes	Yes	Not applicable	Yes	Yes	Not applicable	Yes	Dam	Tap water	No	Not applicable	Yes	Yes	At the School toilet	Yes	Fetching water	Strongly agree	Strongly agree	Strongly disagree	Strongly agree	Strongly disagree	Agree	Disagree	Strongly agree	Disagree	Strongly agree	Strongly disagree
Longa	Mtua longa	Mtua Primary School	Male	10	10-13 years	Standard two	10	10-13 years	Yes	Home	By swimming and playing in infested water	Yes	Blood in urine	Yes	By traditional medicine	Yes	Use of latrines	5	Moderate level of Knowledge (5-8)	Yes	I do not remember	Yes	Yes	Yes	Not applicable	Yes	Yes	Not applicable	Yes	Pond water	Tap water	Yes	Yes	No	No	At the School toilet	Yes	Fishing	Strongly agree	Strongly agree	Strongly Agree	Agree	Disagree	Strongly agree	Strongly disagree	Disagree	Agree	Strongly agree	Strongly disagree
Longa	Mtua longa	Mtua Primary School	Male	10	10-13 years	Standard two	10	10-13 years	Yes	Dispensary	By swimming and playing in infested water	Yes	Blood in urine	Yes	By injection	Yes	Treatment using anti-schistosomal medicine	6	Moderate level of Knowledge (5-8)	Yes	I do not remember	Yes	Yes	Yes	Not applicable	Yes	No	Didnot attend the school on the MDA day	Yes	River	Tap water	Yes	No	No	No	At the School toilet	Yes	Agricultural activities	Agree	Strongly agree	Strongly Agree	Strongly agree	Strongly disagree	Strongly agree	Strongly disagree	Strongly agree	Disagree	Not sure	Not sure
Longa	Mtua longa	Mtua Primary School	Male	7	6-9 years	Standard two	7	6-9 years	Yes	Home	By swimming and playing in infested water	No	Blood in urine	Yes	By injection	No	Not applicable	3	Low level of Knowledge (0-4)	Yes	I do not remember	Yes	Yes	Yes	Not applicable	Yes	Yes	Not applicable	Yes	River	Tap water	Yes	Yes	Yes	Yes	In the bush	Yes	Agricultural activities	Agree	Strongly agree	Strongly Agree	Not sure	Not sure	Strongly agree	Strongly disagree	Agree	Strongly disagree	Not sure	Not sure
Longa	Mtua longa	Mtua Primary School	Male	12	10-13 years	Standard two	12	10-13 years	Yes	Dispensary	By swimming and playing in infested water	Yes	Blood in urine	Yes	By swallowing tablets	Yes	Treatment using anti-schistosomal medicine	7	Moderate level of Knowledge (5-8)	Yes	A year ago	Yes	Yes	Yes	Not applicable	Yes	Yes	Not applicable	Yes	Dam	Tap water	Yes	Yes	Yes	Yes	At the School toilet	Yes	Fishing	Strongly disagree	Agree	Not sure	Not sure	Not sure	Agree	Disagree	Agree	Strongly disagree	Strongly agree	Strongly disagree
Longa	Mtua longa	Mtua Primary School	Male	9	6-9 years	Standard two	9	6-9 years	Yes	Home	By swimming and playing in infested water	Yes	Blood in urine	Yes	By swallowing tablets	Yes	Use of pipe water	7	Moderate level of Knowledge (5-8)	Yes	More than 3 months ago but less than six months	Yes	Yes	Yes	Not applicable	Yes	Yes	Not applicable	Yes	Dam	Tap water	Yes	Yes	No	No	At the School toilet	Yes	Agricultural activities	Agree	Strongly agree	Strongly Agree	Strongly agree	Strongly disagree	Strongly agree	Strongly disagree	Agree	Strongly disagree	Disagree	Agree
Longa	Mtua longa	Mtua Primary School	Male	10	10-13 years	Standard two	10	10-13 years	Yes	School	By swimming and playing in infested water	Yes	Blood in urine	Yes	By traditional medicine	Yes	Use of latrines	5	Moderate level of Knowledge (5-8)	Yes	A month ago	Yes	Yes	Yes	Not applicable	Yes	Yes	Not applicable	Yes	Dam	Tap water	Yes	No	No	No	I run at home	Yes	Fetching water	Strongly agree	Strongly agree	Disagree	Disagree	Agree	Disagree	Agree	Strongly agree	Disagree	Strongly agree	Strongly disagree
Longa	Mtua longa	Mtua Primary School	Male	8	6-9 years	Standard two	8	6-9 years	Yes	Home	By swimming and playing in infested water	Yes	Blood in urine	Yes	By injection	Yes	Treatment using anti-schistosomal medicine	6	Moderate level of Knowledge (5-8)	Yes	A year ago	Yes	Yes	Yes	Not applicable	Yes	Yes	Not applicable	Yes	Dam	Tap water	Yes	No	No	No	At the School toilet	Yes	Fetching water	Disagree	Disagree	Agree	Strongly agree	Strongly disagree	Strongly agree	Strongly disagree	Strongly agree	Disagree	Disagree	Agree
Longa	Mtua longa	Mtua Primary School	Male	12	10-13 years	Standard two	12	10-13 years	Yes	Home	By swimming and playing in infested water	Yes	Blood in urine	Yes	By swallowing tablets	Yes	By avoiding contact with unprotected water bodies	7	Moderate level of Knowledge (5-8)	Yes	A year ago	Yes	Yes	Yes	Not applicable	Yes	Yes	Not applicable	Yes	River	Tap water	Yes	Yes	No	No	At the School toilet	Yes	Fishing	Agree	Strongly agree	Agree	Disagree	Agree	Disagree	Agree	Disagree	Agree	Disagree	Agree
Longa	Mtua longa	Mtua Primary School	Male	8	6-9 years	Standard two	8	6-9 years	Yes	Home	By swimming and playing in infested water	Yes	Blood in urine	Yes	By swallowing tablets	Yes	By avoiding contact with unprotected water bodies	7	Moderate level of Knowledge (5-8)	Yes	I do not remember	Yes	Yes	Yes	Not applicable	Yes	Yes	Not applicable	Yes	River	Tap water	Yes	Yes	Yes	No	At the School toilet	Yes	Fetching water	Agree	Strongly agree	Agree	Disagree	Agree	Disagree	Agree	Disagree	Agree	Disagree	Agree
Longa	Mtua longa	Mtua Primary School	Male	8	6-9 years	Standard two	8	6-9 years	Yes	School	By swimming and playing in infested water	Yes	Blood in urine	Yes	By swallowing tablets	Yes	By avoiding contact with unprotected water bodies	7	Moderate level of Knowledge (5-8)	Yes	A year ago	Yes	Yes	Yes	Not applicable	Yes	Yes	Not applicable	Yes	River	Tap water	Yes	Yes	Yes	No	At the School toilet	Yes	Agricultural activities	Agree	Strongly agree	Agree	Disagree	Agree	Disagree	Agree	Disagree	Agree	Disagree	Agree
Longa	Mtua longa	Mtua Primary School	Male	8	6-9 years	Standard two	8	6-9 years	Yes	Dispensary	By swimming and playing in infested water	Yes	Blood in urine	Yes	By swallowing tablets	Yes	By avoiding contact with unprotected water bodies	8	Moderate level of Knowledge (5-8)	No	Not applicable	Not applicable	Not applicable	Yes	Not applicable	Yes	Yes	Not applicable	No	Not applicable	Tap water	No	Not applicable	No	No	At the School toilet	No	Not applicable	Agree	Strongly agree	Agree	Disagree	Agree	Disagree	Agree	Disagree	Agree	Disagree	Agree
Longa	Mtua longa	Mtua Primary School	Male	9	6-9 years	Standard two	9	6-9 years	Yes	School	By swimming and playing in infested water	Yes	Blood in urine	Yes	By swallowing tablets	Yes	By avoiding contact with unprotected water bodies	7	Moderate level of Knowledge (5-8)	Yes	A year ago	Yes	Yes	Yes	Not applicable	Yes	Yes	Not applicable	Yes	River	Tap water	Yes	Yes	Yes	No	In the bush	Yes	Fetching water	Agree	Strongly agree	Agree	Disagree	Agree	Disagree	Agree	Disagree	Agree	Disagree	Agree
Longa	Mtua longa	Mtua Primary School	Male	10	10-13 years	Standard two	10	10-13 years	Yes	Home	By drinking dirty water	Yes	Stomachache	Yes	By swallowing tablets	Yes	Use of latrines	5	Moderate level of Knowledge (5-8)	Yes	I do not remember	Yes	Yes	Yes	Not applicable	Yes	Yes	Not applicable	Yes	Dam	Tap water	Yes	No	Yes	No	At the School toilet	Yes	Fetching water	Strongly agree	Strongly agree	Strongly Agree	Agree	Disagree	Strongly agree	Strongly disagree	Not sure	Not sure	Disagree	Agree
Longa	Mtua longa	Mtua Primary School	Male	10	10-13 years	Standard five	10	10-13 years	Yes	School	By swimming and playing in infested water	Yes	Blood in urine	Yes	By swallowing tablets	Yes	All of the mentioned measures	10	High level of Knowledge (9-11)	No	Not applicable	Not applicable	Not applicable	No	I dont know	No	No	Parent donot allow	Yes	River	Tap water	Yes	No	Yes	No	At the School toilet	Yes	Washing Clothes, dishes and fetching water	Strongly agree	Strongly agree	Strongly Agree	Disagree	Agree	Disagree	Agree	Disagree	Agree	Disagree	Agree
Longa	Mtua longa	Mtua Primary School	Male	13	10-13 years	Standard seven	13	10-13 years	Yes	Home	By swimming and playing in infested water	Yes	Blood in urine	Yes	By swallowing tablets	Yes	All of the mentioned measures	10	High level of Knowledge (9-11)	Yes	A year ago	No	Yes	Yes	Not applicable	Yes	Yes	Not applicable	Yes	River	Tap water	Yes	Yes	Yes	No	At the School toilet	Yes	Agricultural activities	Strongly disagree	Agree	Agree	Strongly agree	Strongly disagree	Strongly agree	Strongly disagree	Agree	Strongly disagree	Strongly agree	Strongly disagree
Longa	Mtua longa	Mtua Primary School	Male	14	14-17 years	Standard seven	14	14 -17 years	Yes	Home	By swimming and playing in infested water	Yes	Blood in urine	Yes	By swallowing tablets	Yes	All of the mentioned measures	10	High level of Knowledge (9-11)	Yes	A year ago	No	Yes	Yes	Not applicable	Yes	Yes	Not applicable	Yes	River	Tap water	Yes	Yes	No	No	At the School toilet	Yes	Washing Clothes, dishes and fetching water	Strongly agree	Strongly agree	Strongly Agree	Disagree	Agree	Disagree	Agree	Disagree	Agree	Not sure	Not sure
Longa	Mtua longa	Mtua Primary School	Male	15	14-17 years	Standard seven	15	14 -17 years	Yes	School	By drinking dirty water	Yes	Blood in urine	Yes	By swallowing tablets	No	Not applicable	5	Moderate level of Knowledge (5-8)	Yes	A year ago	Yes	Yes	Yes	Not applicable	Yes	Yes	Not applicable	Yes	River	Tap water	Yes	Yes	No	No	In the bush	Yes	Agricultural activities	Strongly agree	Agree	Disagree	Disagree	Agree	Agree	Disagree	Strongly agree	Disagree	Disagree	Agree
Longa	Mtua longa	Mtua Primary School	Male	16	14-17 years	Standard seven	16	14 -17 years	Yes	Home	By swimming and playing in infested water	Yes	Blood in urine	Yes	By swallowing tablets	Yes	All of the mentioned measures	10	High level of Knowledge (9-11)	Yes	More than 3 months ago but less than six months	Yes	Yes	Yes	Not applicable	Yes	Yes	Not applicable	Yes	River	Tap water	Yes	No	Yes	No	At the School toilet	Yes	Washing Clothes, dishes and fetching water	Strongly agree	Strongly agree	Agree	Disagree	Agree	Agree	Disagree	Disagree	Agree	Disagree	Agree
Longa	Mtua longa	Mtua Primary School	Male	14	14-17 years	Standard seven	14	14 -17 years	Yes	Home	By drinking dirty water	Yes	Blood in urine	Yes	By swallowing tablets	Yes	By improving of personal hygiene	6	Moderate level of Knowledge (5-8)	Yes	A year ago	Yes	Yes	Yes	Not applicable	Yes	Yes	Not applicable	Yes	Dam	Tap water	Yes	Yes	Yes	No	At the School toilet	Yes	All of the mentioned activities	Agree	Strongly agree	Strongly Agree	Agree	Disagree	Strongly agree	Strongly disagree	Strongly agree	Disagree	Strongly agree	Strongly disagree
Longa	Mtua longa	Mtua Primary School	Female	14	14-17 years	Standard seven	14	14 -17 years	Yes	School	By swimming and playing in infested water	Yes	Blood in urine	Yes	By swallowing tablets	Yes	Treatment using anti-schistosomal medicine	7	Moderate level of Knowledge (5-8)	No	Not applicable	Not applicable	Not applicable	Yes	Not applicable	Yes	Yes	Not applicable	Yes	River	Tap water	Yes	Yes	No	No	At the School toilet	Yes	Washing clothes and dishes	Strongly agree	Strongly agree	Strongly Agree	Disagree	Agree	Agree	Disagree	Strongly agree	Disagree	Agree	Disagree
Longa	Mtua longa	Mtua Primary School	Female	14	14-17 years	Standard seven	14	14 -17 years	Yes	Home	By swimming and playing in infested water	No	Blood in urine	Yes	By swallowing tablets	Yes	All of the mentioned measures	9	High level of Knowledge (9-11)	Yes	A year ago	Yes	Yes	Yes	Not applicable	Yes	Yes	Not applicable	Yes	River	Tap water	Yes	Yes	No	No	At the School toilet	Yes	Washing Clothes, dishes and fetching water	Strongly agree	Strongly agree	Strongly Agree	Disagree	Agree	Agree	Disagree	Disagree	Agree	Disagree	Agree
Longa	Mtua longa	Mtua Primary School	Female	14	14-17 years	Standard seven	14	14 -17 years	Yes	Dispensary	By swimming and playing in infested water	Yes	Blood in urine	Yes	By swallowing tablets	Yes	Treatment using anti-schistosomal medicine + avoiding contact with unprotected water +Use of latrines	8	Moderate level of Knowledge (5-8)	No	Not applicable	Not applicable	Not applicable	Yes	Not applicable	Yes	Yes	Not applicable	Yes	River	Tap water	Yes	No	No	No	At the School toilet	Yes	Fetching water	Strongly agree	Strongly agree	Agree	Disagree	Agree	Disagree	Agree	Disagree	Agree	Not sure	Not sure
Longa	Mtua longa	Mtua Primary School	Female	14	14-17 years	Standard seven	14	14 -17 years	Yes	School	By swimming and playing in infested water	Yes	Blood in urine	Yes	By swallowing tablets	Yes	All of the mentioned measures	10	High level of Knowledge (9-11)	No	Not applicable	Not applicable	Not applicable	Yes	Not applicable	Yes	Yes	Not applicable	Yes	River	Tap water	Yes	Yes	No	No	At the School toilet	Yes	Agricultural activities	Strongly agree	Agree	Agree	Strongly agree	Strongly disagree	Strongly agree	Strongly disagree	Strongly agree	Disagree	Not sure	Not sure
Longa	Mtua longa	Mtua Primary School	Female	14	14-17 years	Standard seven	14	14 -17 years	Yes	School	By swimming and playing in infested water	Yes	Blood in urine	Yes	By swallowing tablets	Yes	Treatment using anti-schistosomal medicine + use of latrines	7	Moderate level of Knowledge (5-8)	No	Not applicable	Not applicable	Not applicable	Yes	Not applicable	Yes	Yes	Not applicable	Yes	River	Tap water	No	Not applicable	No	No	At the School toilet	Yes	Fetching water	Strongly agree	Strongly agree	Not sure	Disagree	Agree	Disagree	Agree	Disagree	Agree	Not sure	Not sure
Longa	Mtua longa	Mtua Primary School	Female	14	14-17 years	Standard seven	14	14 -17 years	Yes	Dispensary	By swimming and playing in infested water	Yes	Blood in urine	Yes	By swallowing tablets	Yes	By avoiding contact with unprotected water bodies	7	Moderate level of Knowledge (5-8)	Yes	A year ago	Yes	Yes	Yes	Not applicable	Yes	Yes	Not applicable	Yes	River	Tap water	Yes	Yes	Yes	No	At the School toilet	Yes	Fetching water	Strongly agree	Strongly agree	Strongly Agree	Agree	Disagree	Strongly agree	Strongly disagree	Strongly agree	Disagree	Agree	Disagree
Longa	Mtua longa	Mtua Primary School	Female	14	14-17 years	Standard seven	14	14 -17 years	Yes	School	By swimming and playing in infested water	Yes	Blood in urine	Yes	By swallowing tablets	Yes	By avoiding contact with unprotected water bodies	7	Moderate level of Knowledge (5-8)	Yes	A year ago	No	Yes	Yes	Not applicable	Yes	No	Parent donot allow	Yes	Spring	Tap water	Yes	Yes	Yes	No	At the School toilet	Yes	Fetching water	Strongly agree	Strongly agree	Not sure	Strongly agree	Strongly disagree	Agree	Disagree	Agree	Strongly disagree	Agree	Disagree
Longa	Mtua longa	Mtua Primary School	Female	14	14-17 years	Standard seven	14	14 -17 years	Yes	Dispensary	By drinking dirty water	Yes	Blood in urine	Yes	By swallowing tablets	Yes	By avoiding contact with unprotected water bodies	6	Moderate level of Knowledge (5-8)	Yes	A month ago	Yes	Yes	Yes	Not applicable	Yes	Yes	Not applicable	Yes	River	Tap water	Yes	Yes	No	Yes	At the School toilet	Yes	Fetching water	Strongly agree	Strongly agree	Strongly Agree	Strongly agree	Strongly disagree	Strongly disagree	Strongly agree	Disagree	Agree	Agree	Disagree
Longa	Mtua longa	Mtua Primary School	Female	13	10-13 years	Standard seven	13	10-13 years	Yes	Dispensary	By swimming and playing in infested water	Yes	Blood in urine	Yes	By swallowing tablets	Yes	All of the mentioned measures	10	High level of Knowledge (9-11)	Yes	I do not remember	Yes	Yes	Yes	Not applicable	Yes	Yes	Not applicable	Yes	River	Tap water	Yes	Yes	No	No	At the School toilet	Yes	Fishing	Strongly agree	Strongly agree	Strongly Agree	Strongly agree	Strongly disagree	Strongly agree	Strongly disagree	Strongly agree	Disagree	Agree	Disagree
Longa	Mtua longa	Mtua Primary School	Female	15	14-17 years	Standard seven	15	14 -17 years	Yes	School	By swimming and playing in infested water	Yes	Blood in urine	Yes	By swallowing tablets	Yes	All of the mentioned measures	10	High level of Knowledge (9-11)	Yes	A year ago	Yes	Yes	Yes	Not applicable	Yes	Yes	Not applicable	Yes	River	Tap water	Yes	Yes	Yes	No	At the School toilet	Yes	All of the mentioned activities	Strongly agree	Strongly agree	Strongly Agree	Agree	Disagree	Agree	Disagree	Strongly agree	Disagree	Agree	Disagree
Longa	Mtua longa	Mtua Primary School	Female	14	14-17 years	Standard seven	14	14 -17 years	Yes	School	By swimming and playing in infested water	Yes	Blood in urine	Yes	By swallowing tablets	Yes	All of the mentioned measures	10	High level of Knowledge (9-11)	Yes	A month ago	Yes	Yes	Yes	Not applicable	Yes	Yes	Not applicable	Yes	River	Tap water	Yes	Yes	No	No	At the School toilet	Yes	Washing Clothes, dishes and fetching water	Strongly agree	Agree	Agree	Strongly agree	Strongly disagree	Agree	Disagree	Agree	Strongly disagree	Not sure	Not sure
Longa	Mtua longa	Mtua Primary School	Female	17	14-17 years	Standard seven	17	14 -17 years	Yes	School	By swimming and playing in infested water	Yes	Blood in urine	Yes	By swallowing tablets	Yes	By avoiding contact with unprotected water bodies	7	Moderate level of Knowledge (5-8)	No	Not applicable	Not applicable	Not applicable	Yes	Not applicable	Yes	Yes	Not applicable	Yes	River	Tap water	Yes	Yes	No	No	At the School toilet	Yes	Fetching water	Strongly agree	Strongly agree	Agree	Strongly agree	Strongly disagree	Agree	Disagree	Not sure	Not sure	Strongly agree	Strongly disagree
Longa	Mtua longa	Mtua Primary School	Female	15	14-17 years	Standard seven	15	14 -17 years	Yes	School	By swimming and playing in infested water	Yes	Blood in urine	Yes	By swallowing tablets	Yes	By avoiding contact with unprotected water bodies	7	Moderate level of Knowledge (5-8)	Yes	A month ago	Yes	Yes	Yes	Not applicable	Yes	Yes	Not applicable	Yes	River	Tap water	Yes	Yes	No	No	At the School toilet	Yes	All of the mentioned activities	Strongly agree	Strongly agree	Agree	Agree	Disagree	Strongly agree	Strongly disagree	Strongly agree	Disagree	Strongly agree	Strongly disagree
Longa	Mtua longa	Mtua Primary School	Female	14	14-17 years	Standard seven	14	14 -17 years	Yes	Home	By swimming and playing in infested water	Yes	Do not know	Do not know	Not applicable	Do not know	Not applicable	2	Low level of Knowledge (0-4)	No	Not applicable	Not applicable	Not applicable	Yes	Not applicable	Yes	Yes	Not applicable	Yes	River	Tap water	Yes	Yes	No	No	I run at home	Yes	Washing Clothes, dishes and fetching water	Not sure	Not sure	Not sure	Not sure	Not sure	Not sure	Not sure	Not sure	Not sure	Not sure	Not sure
Longa	Mtua longa	Mtua Primary School	Female	17	14-17 years	Standard seven	17	14 -17 years	Yes	School	By swimming and playing in infested water	Yes	Blood in urine	Yes	By swallowing tablets	Yes	By avoiding contact with unprotected water bodies	7	Moderate level of Knowledge (5-8)	Yes	A year ago	No	Yes	Yes	Not applicable	Yes	Yes	Not applicable	Yes	River	Tap water	Yes	Yes	No	No	In the bush	Yes	Washing Clothes, dishes and fetching water	Strongly agree	Strongly agree	Strongly Agree	Disagree	Agree	Strongly agree	Strongly disagree	Strongly agree	Disagree	Strongly agree	Strongly disagree
Longa	Mtua longa	Mtua Primary School	Female	14	14-17 years	Standard seven	14	14 -17 years	Yes	Home	By swimming and playing in infested water	Yes	Stomachache	Yes	By swallowing tablets	Yes	All of the mentioned measures	10	High level of Knowledge (9-11)	Yes	A year ago	No	Yes	Yes	Not applicable	Yes	Yes	Not applicable	Yes	River	Tap water	Yes	Yes	No	Yes	I run at home	Yes	All of the mentioned activities	Strongly agree	Strongly agree	Strongly Agree	Disagree	Agree	Disagree	Agree	Disagree	Agree	Disagree	Agree
Longa	Mtua longa	Mtua Primary School	Female	15	14-17 years	Standard seven	15	14 -17 years	Yes	School	By swimming and playing in infested water	Yes	Blood in urine	Yes	By swallowing tablets	Yes	Treatment using anti-schistosomal medicine	7	Moderate level of Knowledge (5-8)	Yes	A year ago	Yes	Yes	Yes	Not applicable	Yes	Yes	Not applicable	Yes	River	Tap water	Yes	Yes	Yes	No	At the School toilet	Yes	Washing Clothes, dishes and fetching water	Strongly agree	Agree	Strongly Agree	Strongly agree	Strongly disagree	Strongly agree	Strongly disagree	Strongly agree	Disagree	Not sure	Not sure
Longa	Mtua longa	Mtua Primary School	Female	13	10-13 years	Standard seven	13	10-13 years	Yes	Home	By swimming and playing in infested water	Yes	Diarrhea	Yes	By swallowing tablets	No	Not applicable	4	Low level of Knowledge (0-4)	Yes	More than six months ago	Yes	Yes	Yes	Not applicable	Yes	Yes	Not applicable	Yes	River	Tap water	Yes	Yes	No	No	At the School toilet	Yes	All of the mentioned activities	Strongly agree	Strongly agree	Strongly Agree	Agree	Disagree	Disagree	Agree	Strongly agree	Disagree	Disagree	Agree
Longa	Mtua longa	Mtua Primary School	Female	14	14-17 years	Standard seven	14	14 -17 years	Yes	School	By swimming and playing in infested water	Yes	Blood in urine	Yes	By swallowing tablets	Yes	All of the mentioned measures	10	High level of Knowledge (9-11)	No	Not applicable	Not applicable	Not applicable	Yes	Not applicable	Yes	Yes	Not applicable	Yes	River	Tap water	Yes	Yes	No	No	In the bush	Yes	All of the mentioned activities	Strongly agree	Strongly agree	Strongly Agree	Disagree	Agree	Disagree	Agree	Disagree	Agree	Disagree	Agree
Longa	Mtua longa	Mtua Primary School	Female	13	10-13 years	Standard seven	13	10-13 years	Yes	School	By swimming and playing in infested water	Yes	Blood in urine	Yes	By swallowing tablets	Yes	All of the mentioned measures	10	High level of Knowledge (9-11)	Yes	I do not remember	Yes	Yes	Yes	Not applicable	Yes	Yes	Not applicable	Yes	River	Tap water	Yes	Yes	Yes	No	At the School toilet	Yes	Fetching water	Strongly agree	Strongly agree	Agree	Agree	Disagree	Strongly agree	Strongly disagree	Strongly agree	Disagree	Agree	Disagree
Longa	Mtua longa	Mtua Primary School	Female	14	14-17 years	Standard seven	14	14 -17 years	Yes	Home	By swimming and playing in infested water	Yes	Blood in urine	Yes	By swallowing tablets	Yes	All of the mentioned measures	10	High level of Knowledge (9-11)	Yes	A year ago	No	Yes	Yes	Not applicable	Yes	Yes	Not applicable	Yes	Spring	Tap water	Yes	Yes	No	No	At the School toilet	Yes	All of the mentioned activities	Strongly agree	Strongly agree	Agree	Disagree	Agree	Disagree	Agree	Disagree	Agree	Not sure	Not sure
Longa	Mtua longa	Mtua Primary School	Male	15	14-17 years	Standard seven	15	14 -17 years	Yes	School	By swimming and playing in infested water	Yes	Blood in urine	Yes	By swallowing tablets	Yes	All of the mentioned measures	10	High level of Knowledge (9-11)	Yes	A year ago	Yes	Yes	Yes	Not applicable	Yes	Yes	Not applicable	Yes	Pond water	Tap water	Yes	Yes	No	No	At the School toilet	Yes	All of the mentioned activities	Strongly agree	Agree	Strongly Agree	Strongly agree	Strongly disagree	Agree	Disagree	Strongly agree	Disagree	Strongly agree	Strongly disagree
Longa	Mtua longa	Mtua Primary School	Male	16	14-17 years	Standard seven	16	14 -17 years	Yes	Home	By swimming and playing in infested water	Yes	Blood in urine	Yes	By swallowing tablets	Yes	Use of pipe water	7	Moderate level of Knowledge (5-8)	No	Not applicable	Not applicable	Not applicable	Yes	Not applicable	Yes	Yes	Not applicable	Yes	River	Tap water	Yes	Yes	Yes	No	In the bush	Yes	Agricultural activities	Strongly agree	Strongly agree	Not sure	Agree	Disagree	Strongly agree	Strongly disagree	Agree	Strongly disagree	Strongly agree	Strongly disagree
Longa	Mtua longa	Mtua Primary School	Female	15	14-17 years	Standard seven	15	14 -17 years	Yes	Mass media and friend	By swimming and playing in infested water	Yes	Blood in urine	Yes	By swallowing tablets	Yes	Treatment using anti-schistosomal medicine + avoiding contact with unprotected water +Use of latrines	8	Moderate level of Knowledge (5-8)	No	Not applicable	Not applicable	Not applicable	Yes	Not applicable	Yes	No	Didnot attend the school on the MDA day	Yes	River	Tap water	Yes	Yes	No	No	At the School toilet	Yes	Fishing	Strongly agree	Strongly agree	Strongly Agree	Disagree	Agree	Disagree	Agree	Disagree	Agree	Disagree	Agree
Longa	Mtua longa	Mtua Primary School	Male	15	14-17 years	Standard seven	15	14 -17 years	Yes	Home	By swimming and playing in infested water	Yes	Blood in urine	Yes	By swallowing tablets	Yes	By avoiding contact with unprotected water bodies	7	Moderate level of Knowledge (5-8)	Yes	I do not remember	Yes	Yes	Yes	Not applicable	Yes	Yes	Not applicable	Yes	Pond water	Tap water	Yes	Yes	No	No	In the bush	Yes	Washing Clothes, dishes and fetching water	Strongly agree	Agree	Strongly Agree	Agree	Disagree	Strongly agree	Strongly disagree	Agree	Strongly disagree	Agree	Disagree
Longa	Mtua longa	Mtua Primary School	Male	15	14-17 years	Standard seven	15	14 -17 years	Yes	School	By swimming and playing in infested water	Yes	Blood in urine	Yes	By swallowing tablets	Yes	By improving of personal hygiene	7	Moderate level of Knowledge (5-8)	No	Not applicable	Not applicable	Not applicable	Yes	Not applicable	Yes	Yes	Not applicable	Yes	River	Tap water	Yes	Yes	No	No	I run at home	Yes	All of the mentioned activities	Strongly agree	Strongly agree	Strongly Agree	Strongly agree	Strongly disagree	Agree	Disagree	Agree	Strongly disagree	Agree	Disagree
Longa	Mtua longa	Mtua Primary School	Male	14	14-17 years	Standard seven	14	14 -17 years	Yes	School	By swimming and playing in infested water	Yes	Blood in urine	Yes	By swallowing tablets	Yes	Use of latrines	6	Moderate level of Knowledge (5-8)	Yes	A year ago	Yes	Yes	Yes	Not applicable	Yes	Yes	Not applicable	Yes	River	Tap water	Yes	Yes	Yes	No	At the School toilet	Yes	Agricultural activities	Strongly agree	Agree	Strongly Agree	Strongly agree	Strongly disagree	Agree	Disagree	Strongly agree	Disagree	Strongly agree	Strongly disagree
Longa	Mtua longa	Mtua Primary School	Male	11	10-13 years	Standard five	11	10-13 years	Yes	Home	By swimming and playing in infested water	No	Blood in urine	Yes	By swallowing tablets	No	Not applicable	4	Low level of Knowledge (0-4)	Yes	A year ago	No	Yes	Yes	Not applicable	Yes	Yes	Not applicable	Yes	River	Tap water	Yes	Yes	Yes	No	At the School toilet	Yes	Washing Clothes, dishes and fetching water	Strongly agree	Disagree	Disagree	Agree	Disagree	Agree	Disagree	Disagree	Agree	Disagree	Agree
Longa	Mtua longa	Mtua Primary School	Male	11	10-13 years	Standard five	11	10-13 years	Yes	School	By swimming and playing in infested water	No	Blood in urine	Yes	By swallowing tablets	Do not know	Not applicable	4	Low level of Knowledge (0-4)	No	Not applicable	Not applicable	Not applicable	Yes	Not applicable	Yes	Yes	Not applicable	Yes	River	Tap water	Yes	No	No	No	At the School toilet	Yes	Washing Clothes, dishes and fetching water	Strongly agree	Disagree	Agree	Disagree	Agree	Disagree	Agree	Disagree	Agree	Agree	Disagree
Longa	Mtua longa	Mtua Primary School	Male	12	10-13 years	Standard five	12	10-13 years	Yes	Home	By swimming and playing in infested water	No	Blood in urine	Yes	By swallowing tablets	Yes	Treatment using anti-schistosomal medicine + avoiding contact with unprotected water +Use of latrines	7	Moderate level of Knowledge (5-8)	Yes	A year ago	No	Yes	Yes	Not applicable	Yes	Yes	Not applicable	Yes	Spring	Tap water	Yes	Yes	No	No	In the bush	Yes	All of the mentioned activities	Strongly agree	Agree	Agree	Disagree	Agree	Disagree	Agree	Disagree	Agree	Agree	Disagree
Longa	Mtua longa	Mtua Primary School	Male	12	10-13 years	Standard five	12	10-13 years	Yes	Dispensary	By swimming and playing in infested water	Yes	Blood in urine	Yes	By swallowing tablets	Yes	Treatment using anti-schistosomal medicine + avoiding contact with unprotected water +Use of latrines	8	Moderate level of Knowledge (5-8)	Yes	A year ago	Yes	Yes	Yes	Not applicable	Yes	Yes	Not applicable	Yes	Pond water	Tap water	Yes	No	No	No	At the School toilet	Yes	All of the mentioned activities	Agree	Not sure	Agree	Disagree	Agree	Disagree	Agree	Disagree	Agree	Disagree	Agree
Longa	Mtua longa	Mtua Primary School	Male	14	14-17 years	Standard five	9	6-9 years	Yes	Dispensary	By drinking dirty water	Yes	Blood in urine	Yes	By injection	Yes	All of the mentioned measures	8	Moderate level of Knowledge (5-8)	Yes	A year ago	No	Yes	Yes	Not applicable	Yes	Yes	Not applicable	Yes	Spring	Tap water	Yes	No	No	No	At the School toilet	Yes	Washing Clothes, dishes and fetching water	Strongly agree	Strongly agree	Agree	Disagree	Agree	Disagree	Agree	Disagree	Agree	Agree	Disagree
Longa	Mtua longa	Mtua Primary School	Female	12	10-13 years	Standard five	12	10-13 years	Yes	School	By drinking dirty water	Yes	Blood in urine	Yes	By injection	Yes	Treatment using anti-schistosomal medicine, use of pipe water and use of toilets	6	Moderate level of Knowledge (5-8)	No	Not applicable	Not applicable	Not applicable	Yes	Not applicable	Yes	Yes	Not applicable	Yes	River	Tap water	Yes	No	Yes	No	In the bush	Yes	Fishing	Strongly agree	Strongly agree	Agree	Disagree	Agree	Agree	Disagree	Disagree	Agree	Not sure	Not sure
Longa	Mtua longa	Mtua Primary School	Female	11	10-13 years	Standard five	11	10-13 years	Yes	Home	By swimming and playing in infested water	Yes	Blood in urine	Yes	By swallowing tablets	Yes	Treatment using anti-schistosomal medicine, use of pipe water and use of toilets	8	Moderate level of Knowledge (5-8)	Yes	A year ago	No	Yes	Yes	Not applicable	Yes	Yes	Not applicable	Yes	Pond water	Tap water	Yes	Yes	No	No	At the School toilet	Yes	Agricultural activities	Strongly agree	Agree	Agree	Disagree	Agree	Agree	Disagree	Disagree	Agree	Agree	Disagree
Longa	Mtua longa	Mtua Primary School	Female	12	10-13 years	Standard five	12	10-13 years	Yes	Home	By swimming and playing in infested water	Yes	Blood in urine	Yes	By swallowing tablets	Yes	All of the mentioned measures	10	High level of Knowledge (9-11)	Yes	I do not remember	Yes	Yes	Yes	Not applicable	Yes	Yes	Not applicable	Yes	Irrigation scheme	Tap water	Yes	Yes	No	No	At the School toilet	Yes	All of the mentioned activities	Strongly agree	Agree	Agree	Disagree	Agree	Disagree	Agree	Strongly agree	Disagree	Agree	Disagree
Longa	Mtua longa	Mtua Primary School	Female	16	14-17 years	Standard five	16	14 -17 years	Yes	Home and school	By swimming and playing in infested water	No	Blood in urine	Yes	By swallowing tablets	Do not know	Not applicable	4	Low level of Knowledge (0-4)	No	Not applicable	Not applicable	Not applicable	Yes	Not applicable	Yes	Yes	Not applicable	Yes	Pond water	Tap water	Yes	Yes	No	No	In the bush	Yes	All of the mentioned activities	Strongly agree	Agree	Disagree	Disagree	Agree	Disagree	Agree	Disagree	Agree	Agree	Disagree
Longa	Mtua longa	Mtua Primary School	Female	11	10-13 years	Standard five	11	10-13 years	Yes	Friend	By swimming and playing in infested water	No	Blood in urine	Yes	By swallowing tablets	Yes	All of the mentioned measures	9	High level of Knowledge (9-11)	No	Not applicable	Not applicable	Not applicable	Yes	Not applicable	Yes	Yes	Not applicable	Yes	Pond water	Tap water	Yes	Yes	Yes	No	In the bush	Yes	Agricultural activities	Strongly agree	Strongly agree	Agree	Disagree	Agree	Agree	Disagree	Disagree	Agree	Disagree	Agree
Longa	Mtua longa	Mtua Primary School	Female	11	10-13 years	Standard five	9	6-9 years	Yes	Mass media and friend	By swimming and playing in infested water	Yes	Blood in urine	Yes	By swallowing tablets	Yes	Treatment using anti-schistosomal medicine + use of latrines	7	Moderate level of Knowledge (5-8)	No	Not applicable	Not applicable	Not applicable	Yes	Not applicable	Yes	Yes	Not applicable	No	Not applicable	Tap water	No	Not applicable	No	No	At the School toilet	Yes	All of the mentioned activities	Strongly agree	Strongly agree	Strongly Agree	Not sure	Not sure	Disagree	Agree	Disagree	Agree	Disagree	Agree
Longa	Mtua longa	Mtua Primary School	Female	13	10-13 years	Standard five	13	10-13 years	Yes	Mass media	By swimming and playing in infested water	No	Blood in urine	Yes	By swallowing tablets	Yes	Treatment using anti-schistosomal medicine and use of pipe water	7	Moderate level of Knowledge (5-8)	No	Not applicable	Not applicable	Not applicable	Yes	Not applicable	Yes	Yes	Not applicable	Yes	River	Tap water	Yes	No	Yes	No	At the School toilet	Yes	Washing Clothes, dishes and fetching water	Strongly agree	Strongly agree	Strongly Agree	Agree	Disagree	Disagree	Agree	Disagree	Agree	Disagree	Agree
Longa	Mtua longa	Mtua Primary School	Female	11	10-13 years	Standard five	11	10-13 years	Yes	Home	By swimming and playing in infested water	Yes	Blood in urine	Yes	By swallowing tablets	Yes	By improving of personal hygiene	7	Moderate level of Knowledge (5-8)	Yes	I do not remember	Yes	Yes	Yes	Not applicable	Yes	Yes	Not applicable	Yes	River	Tap water	Yes	No	Yes	No	At the School toilet	Yes	Washing Clothes, dishes and fetching water	Strongly agree	Strongly agree	Strongly Agree	Disagree	Agree	Disagree	Agree	Agree	Strongly disagree	Agree	Disagree
Longa	Mtua longa	Mtua Primary School	Male	10	10-13 years	Standard five	10	10-13 years	Yes	Home	By swimming and playing in infested water	Yes	Blood in urine	Yes	By swallowing tablets	Yes	Treatment using anti-schistosomal medicine + avoiding contact with unprotected water +Use of latrines	8	Moderate level of Knowledge (5-8)	Yes	A year ago	Yes	Yes	Yes	Not applicable	Yes	Yes	Not applicable	Yes	River	Tap water	Yes	Yes	Yes	No	In the bush	Yes	Washing Clothes, dishes and fetching water	Strongly agree	Strongly agree	Strongly Agree	Not sure	Not sure	Not sure	Not sure	Disagree	Agree	Agree	Disagree
Longa	Mtua longa	Mtua Primary School	Male	11	10-13 years	Standard five	11	10-13 years	Yes	School	By swimming and playing in infested water	Yes	Blood in urine	Yes	By swallowing tablets	Yes	All of the mentioned measures	10	High level of Knowledge (9-11)	Yes	A year ago	Yes	Yes	Yes	Not applicable	Yes	Yes	Not applicable	Yes	Pond water	Tap water	Yes	Yes	No	No	In the bush	Yes	Fishing	Strongly agree	Strongly agree	Strongly Agree	Agree	Disagree	Agree	Disagree	Agree	Strongly disagree	Strongly agree	Strongly disagree
Longa	Mtua longa	Mtua Primary School	Male	13	10-13 years	Standard five	13	10-13 years	Yes	School	By swimming and playing in infested water	Yes	Blood in urine	Yes	By swallowing tablets	Yes	All of the mentioned measures	10	High level of Knowledge (9-11)	Yes	I do not remember	Yes	Yes	Yes	Not applicable	Yes	Yes	Not applicable	Yes	River	Tap water and River water	Yes	Yes	Yes	No	In the bush	Yes	Agricultural activities	Strongly agree	Agree	Strongly Agree	Strongly agree	Strongly disagree	Agree	Disagree	Strongly agree	Disagree	Agree	Disagree
Longa	Mtua longa	Mtua Primary School	Female	12	10-13 years	Standard five	12	10-13 years	Yes	School	By swimming and playing in infested water	Yes	Blood in urine	Yes	By swallowing tablets	Yes	All of the mentioned measures	10	High level of Knowledge (9-11)	Yes	More than six months ago	Yes	Yes	Yes	Not applicable	Yes	Yes	Not applicable	Yes	Spring	Tap water	Yes	Yes	No	No	In the bush	Yes	All of the mentioned activities	Strongly agree	Agree	Strongly Agree	Strongly agree	Strongly disagree	Strongly agree	Strongly disagree	Strongly agree	Disagree	Strongly agree	Strongly disagree
Longa	Mtua longa	Mtua Primary School	Male	13	10-13 years	Standard five	13	10-13 years	Yes	School	By swimming and playing in infested water	Yes	Blood in urine	Yes	By swallowing tablets	Yes	Use of latrines	6	Moderate level of Knowledge (5-8)	Yes	I do not remember	Yes	Yes	Yes	Not applicable	Yes	Yes	Not applicable	Yes	River	Tap water	Yes	Yes	Yes	No	At the School toilet	Yes	Washing Clothes, dishes and fetching water	Strongly agree	Strongly agree	Agree	Agree	Disagree	Strongly agree	Strongly disagree	Agree	Strongly disagree	Strongly agree	Strongly disagree
Longa	Mtua longa	Mtua Primary School	Male	12	10-13 years	Standard five	12	10-13 years	Yes	Home	By swimming and playing in infested water	Yes	Blood in urine	Yes	By swallowing tablets	Yes	Use of pipe water	7	Moderate level of Knowledge (5-8)	Yes	A month ago	Yes	Yes	Yes	Not applicable	Yes	Yes	Not applicable	Yes	River	Tap water and River water	Yes	Yes	No	No	At the School toilet	Yes	All of the mentioned activities	Strongly agree	Agree	Agree	Strongly agree	Strongly disagree	Strongly agree	Strongly disagree	Agree	Strongly disagree	Strongly agree	Strongly disagree
Longa	Mtua longa	Mtua Primary School	Female	11	10-13 years	Standard five	11	10-13 years	Yes	School	By drinking dirty water	No	Blood in urine	Yes	By swallowing tablets	Yes	Treatment using anti-schistosomal medicine	5	Moderate level of Knowledge (5-8)	Yes	More than six months ago	Yes	Yes	Yes	Not applicable	Yes	Yes	Not applicable	Yes	Spring	Tap water	Yes	Yes	No	No	In the bush	Yes	Agricultural activities	Strongly agree	Strongly agree	Agree	Agree	Disagree	Strongly agree	Strongly disagree	Agree	Strongly disagree	Strongly agree	Strongly disagree
Longa	Mtua longa	Mtua Primary School	Female	15	14-17 years	Standard five	15	14 -17 years	Yes	School	By swimming and playing in infested water	Do not know	Blood in urine	Yes	By swallowing tablets	Yes	By avoiding contact with unprotected water bodies	6	Moderate level of Knowledge (5-8)	Yes	A year ago	Yes	Yes	Yes	Not applicable	Yes	Yes	Not applicable	Yes	River	Tap water	Yes	Yes	No	No	At the School toilet	Yes	Fishing	Agree	Agree	Strongly Agree	Strongly agree	Strongly disagree	Strongly agree	Strongly disagree	Strongly agree	Disagree	Agree	Disagree
Longa	Mtua longa	Mtua Primary School	Female	12	10-13 years	Standard five	12	10-13 years	Yes	School	By swimming and playing in infested water	No	Blood in urine	Yes	By swallowing tablets	Yes	Use of pipe water	6	Moderate level of Knowledge (5-8)	Yes	A month ago	No	Yes	Yes	Not applicable	Yes	Yes	Not applicable	Yes	River	Tap water	Yes	Yes	No	No	At the School toilet	Yes	Fetching water	Agree	Strongly agree	Strongly Agree	Agree	Disagree	Agree	Disagree	Agree	Strongly disagree	Strongly agree	Strongly disagree
Longa	Mtua longa	Mtua Primary School	Male	10	10-13 years	Standard five	10	10-13 years	Yes	School	Do not know	Do not know	Do not know	Do not know	Not applicable	Do not know	Not applicable	0	Low level of Knowledge (0-4)	No	Not applicable	Not applicable	Not applicable	Yes	Not applicable	Yes	Yes	Not applicable	Yes	Pond water	Tap water	Yes	Yes	No	No	At the School toilet	Yes	Washing Clothes, dishes and fetching water	Not sure	Not sure	Not sure	Not sure	Not sure	Not sure	Not sure	Not sure	Not sure	Not sure	Not sure
Longa	Mtua longa	Mtua Primary School	Male	13	10-13 years	Standard five	13	10-13 years	Yes	Mass media	By swimming and playing in infested water	Yes	Itching	Yes	By swallowing tablets	Yes	Use of latrines	5	Moderate level of Knowledge (5-8)	Yes	A year ago	Yes	Yes	Yes	Not applicable	Yes	Yes	Not applicable	Yes	Irrigation scheme	Tap water	Yes	No	No	No	In the bush	Yes	All of the mentioned activities	Agree	Agree	Agree	Agree	Disagree	Agree	Disagree	Strongly agree	Disagree	Agree	Disagree
Longa	Mtua longa	Mtua Primary School	Female	13	10-13 years	Standard five	13	10-13 years	Yes	Dispensary	By drinking dirty water	No	Coughing	Yes	By swallowing tablets	Yes	Use of latrines	3	Low level of Knowledge (0-4)	Yes	A month ago	No	Yes	Yes	Not applicable	Yes	Yes	Not applicable	Yes	River	Tap water	Yes	Yes	Yes	No	In the bush	Yes	Agricultural activities	Strongly disagree	Agree	Strongly Agree	Agree	Disagree	Strongly agree	Strongly disagree	Strongly agree	Disagree	Strongly agree	Strongly disagree
Longa	Mtua longa	Mtua Primary School	Female	15	14-17 years	Standard five	15	14 -17 years	Yes	Home	Do not know	Do not know	Do not know	Do not know	Not applicable	Do not know	Not applicable	0	Low level of Knowledge (0-4)	No	Not applicable	Not applicable	Not applicable	Yes	Not applicable	Yes	Yes	Not applicable	Yes	Spring	Tap water	Yes	No	No	No	I run at home	Yes	Washing clothes and dishes	Not sure	Not sure	Not sure	Not sure	Not sure	Not sure	Not sure	Not sure	Not sure	Not sure	Not sure
Longa	Mtua longa	Mtua Primary School	Male	15	14-17 years	Standard five	15	14 -17 years	Yes	School	By swimming and playing in infested water	Yes	Blood in urine	Yes	By swallowing tablets	Yes	Use of pipe water	7	Moderate level of Knowledge (5-8)	Yes	I do not remember	Yes	Yes	Yes	Not applicable	Yes	Yes	Not applicable	Yes	River	Tap water	Yes	Yes	Yes	No	At the School toilet	Yes	Fishing	Strongly agree	Strongly agree	Agree	Agree	Disagree	Strongly agree	Strongly disagree	Agree	Strongly disagree	Strongly agree	Strongly disagree
Longa	Mtua longa	Mtua Primary School	Female	12	10-13 years	Standard five	12	10-13 years	Yes	School	By swimming and playing in infested water	Yes	Blood in urine	Yes	By swallowing tablets	Yes	Use of latrines	6	Moderate level of Knowledge (5-8)	No	Not applicable	Not applicable	Not applicable	Yes	Not applicable	Yes	Yes	Not applicable	Yes	River	Tap water	Yes	Yes	Yes	No	At the School toilet	Yes	Washing Clothes, dishes and fetching water	Strongly agree	Agree	Agree	Strongly agree	Strongly disagree	Agree	Disagree	Agree	Strongly disagree	Strongly agree	Strongly disagree
Longa	Mtua longa	Mtua Primary School	Male	16	14-17 years	Standard five	16	14 -17 years	Yes	School	By swimming and playing in infested water	Do not know	Blood in urine	Yes	By swallowing tablets	Yes	Use of latrines	5	Moderate level of Knowledge (5-8)	Yes	I do not remember	No	Yes	Yes	Not applicable	Yes	Yes	Not applicable	Yes	River	Tap water	Yes	Yes	Yes	No	In the bush	Yes	All of the mentioned activities	Agree	Strongly agree	Strongly Agree	Strongly agree	Strongly disagree	Agree	Disagree	Strongly agree	Disagree	Strongly agree	Strongly disagree
Longa	Mtua longa	Mtua Primary School	Female	13	10-13 years	Standard five	13	10-13 years	Yes	Home	By drinking dirty water	No	Fever	Yes	By swallowing tablets	Yes	Use of latrines	3	Low level of Knowledge (0-4)	No	Not applicable	Not applicable	Not applicable	Yes	Not applicable	Yes	Yes	Not applicable	Yes	Spring	Tap water and River water	Yes	No	Yes	No	At the School toilet	Yes	All of the mentioned activities	Strongly agree	Strongly agree	Strongly Agree	Agree	Disagree	Agree	Disagree	Strongly agree	Disagree	Strongly agree	Strongly disagree
Longa	Mtua longa	Mtua Primary School	Female	11	10-13 years	Standard five	11	10-13 years	Yes	Dispensary	By swimming and playing in infested water	Do not know	Diarrhea	Yes	By swallowing tablets	No	Not applicable	2	Low level of Knowledge (0-4)	Yes	I do not remember	Yes	Yes	Yes	Not applicable	Yes	Yes	Not applicable	Yes	River	Tap water	Yes	Yes	Yes	No	At the School toilet	Yes	Fetching water	Strongly agree	Strongly agree	Agree	Agree	Disagree	Strongly agree	Strongly disagree	Agree	Strongly disagree	Strongly agree	Strongly disagree
Longa	Mtua longa	Mtua Primary School	Female	12	10-13 years	Standard five	12	10-13 years	Yes	Home	By swimming and playing in infested water	Yes	Blood in urine	Yes	By swallowing tablets	Yes	Treatment using anti-schistosomal medicine	7	Moderate level of Knowledge (5-8)	Yes	More than 3 months ago but less than six months	Yes	Yes	Yes	Not applicable	Yes	Yes	Not applicable	Yes	River	Tap water	Yes	Yes	Yes	No	I run at home	Yes	Washing Clothes, dishes and fetching water	Agree	Strongly agree	Strongly Agree	Agree	Disagree	Agree	Disagree	Agree	Strongly disagree	Strongly agree	Strongly disagree
Longa	Mtua longa	Mtua Primary School	Male	10	10-13 years	Standard five	10	10-13 years	Yes	Mass media	By swimming and playing in infested water	Yes	Itching	Yes	By injection	Yes	Use of latrines	4	Low level of Knowledge (0-4)	No	Not applicable	Not applicable	Not applicable	Yes	Not applicable	Yes	Yes	Not applicable	Yes	Spring	Tap water and River water	Yes	No	No	No	At the School toilet	Yes	All of the mentioned activities	Strongly agree	Strongly agree	Strongly Agree	Agree	Disagree	Strongly agree	Strongly disagree	Strongly agree	Disagree	Agree	Disagree
Longa	Mtua longa	Mtua Primary School	Male	16	14-17 years	Standard five	16	14 -17 years	Yes	School	By drinking dirty water	Do not know	Do not know	Yes	By injection	Do not know	Not applicable	1	Low level of Knowledge (0-4)	Yes	A year ago	No	Yes	Yes	Not applicable	Yes	Yes	Not applicable	Yes	River	Tap water and River water	Yes	Yes	No	No	At the School toilet	Yes	Washing clothes and dishes	Not sure	Not sure	Not sure	Not sure	Not sure	Not sure	Not sure	Not sure	Not sure	Not sure	Not sure
Longa	Mtua longa	Mtua Primary School	Male	11	10-13 years	Standard five	11	10-13 years	Yes	Dispensary	Do not know	Do not know	Do not know	Do not know	Not applicable	Do not know	Not applicable	0	Low level of Knowledge (0-4)	Yes	More than six months ago	Yes	Yes	Yes	Not applicable	Yes	Yes	Not applicable	Yes	Spring	Tap water	Yes	Yes	Yes	No	At the School toilet	Yes	All of the mentioned activities	Not sure	Not sure	Not sure	Not sure	Not sure	Not sure	Not sure	Not sure	Not sure	Not sure	Not sure
Longa	Mtua longa	Mtua Primary School	Male	14	14-17 years	Standard five	14	14 -17 years	Yes	Home	By swimming and playing in infested water	Do not know	Blood in urine	Yes	By swallowing tablets	Yes	By avoiding contact with unprotected water bodies	6	Moderate level of Knowledge (5-8)	Yes	A year ago	Yes	Yes	Yes	Not applicable	Yes	Yes	Not applicable	No	Not applicable	Tap water	No	Not applicable	No	No	At the School toilet	No	Not applicable	Strongly agree	Agree	Strongly Agree	Not sure	Not sure	Disagree	Agree	Agree	Strongly disagree	Agree	Disagree
Longa	Mtua longa	Mtua Primary School	Male	12	10-13 years	Standard five	2	Less than 5 years	Yes	Home	Do not know	Do not know	Do not know	Yes	By swallowing tablets	Do not know	Not applicable	2	Low level of Knowledge (0-4)	No	Not applicable	Not applicable	Not applicable	Yes	Not applicable	Yes	Yes	Not applicable	Yes	Spring	Tap water	Yes	No	Yes	No	At the School toilet	No	Not applicable	Strongly agree	Agree	Strongly Agree	Disagree	Agree	Strongly agree	Strongly disagree	Strongly agree	Disagree	Strongly agree	Strongly disagree
Longa	Mtua longa	Mtua Primary School	Male	13	10-13 years	Standard five	13	10-13 years	Yes	Dispensary	By swimming and playing in infested water	Yes	Blood in urine	Yes	By swallowing tablets	Yes	Use of latrines	6	Moderate level of Knowledge (5-8)	Yes	A year ago	Yes	Yes	Yes	Not applicable	Yes	Yes	Not applicable	Yes	Pond water	Tap water	Yes	Yes	No	No	At the School toilet	Yes	Washing clothes and dishes	Strongly agree	Agree	Agree	Disagree	Agree	Not sure	Not sure	Not sure	Not sure	Agree	Disagree
Longa	Mtua longa	Mtua Primary School	Male	15	14-17 years	Standard five	15	14 -17 years	Yes	Friend	By swimming and playing in infested water	Yes	Do not know	Yes	By swallowing tablets	Yes	Treatment using anti-schistosomal medicine	6	Moderate level of Knowledge (5-8)	No	Not applicable	Not applicable	Not applicable	Yes	Not applicable	Yes	Yes	Not applicable	Yes	River	Tap water	No	No	No	No	At the School toilet	Yes	All of the mentioned activities	Agree	Strongly agree	Agree	Disagree	Agree	Agree	Disagree	Agree	Strongly disagree	Not sure	Not sure
Longa	Mtua longa	Mtua Primary School	Male	13	10-13 years	Standard five	7	6-9 years	Yes	School	By swimming and playing in infested water	Yes	Blood in urine	Yes	By swallowing tablets	Yes	By avoiding contact with unprotected water bodies	7	Moderate level of Knowledge (5-8)	No	Not applicable	Not applicable	Not applicable	Yes	Not applicable	Yes	Yes	Not applicable	Yes	Dam	Tap water	No	No	No	No	At the School toilet	Yes	Fetching water	Strongly agree	Agree	Strongly Agree	Disagree	Agree	Agree	Disagree	Agree	Strongly disagree	Strongly agree	Strongly disagree
Longa	Mtua longa	Mtua Primary School	Male	11	10-13 years	Standard five	11	10-13 years	Yes	Mass media	By swimming and playing in infested water	No	Blood in urine	Yes	By swallowing tablets	Yes	By avoiding contact with unprotected water bodies	6	Moderate level of Knowledge (5-8)	Yes	A year ago	Yes	Yes	Yes	Not applicable	Yes	Yes	Not applicable	Yes	River	Tap water	Yes	Yes	No	No	At the School toilet	Yes	Washing Clothes, dishes and fetching water	Agree	Strongly agree	Agree	Strongly agree	Strongly disagree	Strongly agree	Strongly disagree	Strongly agree	Disagree	Strongly agree	Strongly disagree
Longa	Mtua longa	Mtua Primary School	Male	13	10-13 years	Standard five	13	10-13 years	Yes	Home	By swimming and playing in infested water	Do not know	Do not know	Yes	By swallowing tablets	Yes	By improving of personal hygiene	5	Moderate level of Knowledge (5-8)	Yes	Currently I am suffering	No	No	Yes	Not applicable	Yes	Yes	Not applicable	Yes	River	Tap water	Yes	Yes	No	Yes	At the School toilet	Yes	Fetching water	Agree	Strongly agree	Strongly Agree	Strongly agree	Strongly disagree	Agree	Disagree	Disagree	Agree	Disagree	Agree
Longa	Mtua longa	Mtua Primary School	Female	11	10-13 years	Standard five	11	10-13 years	Yes	Home	By swimming and playing in infested water	Yes	Blood in urine	Yes	By swallowing tablets	Yes	By avoiding contact with unprotected water bodies	7	Moderate level of Knowledge (5-8)	Yes	A month ago	No	Yes	Yes	Not applicable	Yes	Yes	Not applicable	Yes	River	Tap water	Yes	Yes	Yes	Yes	At the School toilet	Yes	Washing Clothes, dishes and fetching water	Strongly agree	Agree	Agree	Not sure	Not sure	Disagree	Agree	Not sure	Not sure	Strongly agree	Strongly disagree
Longa	Mtua longa	Mtua Primary School	Female	14	14-17 years	Standard five	14	14 -17 years	Yes	Home	By swimming and playing in infested water	Yes	Blood in urine	Yes	By swallowing tablets	Yes	Treatment using anti-schistosomal medicine	7	Moderate level of Knowledge (5-8)	No	Not applicable	Not applicable	Not applicable	Yes	Not applicable	Yes	Yes	Not applicable	Yes	River	Tap water	Yes	Yes	No	No	At the School toilet	Yes	Washing Clothes, dishes and fetching water	Strongly agree	Agree	Strongly Agree	Not sure	Not sure	Not sure	Not sure	Strongly agree	Disagree	Strongly agree	Strongly disagree
Longa	Mtua longa	Mtua Primary School	Female	14	14-17 years	Standard five	14	14 -17 years	Yes	School	By swimming and playing in infested water	Yes	Blood in urine	Yes	By swallowing tablets	Yes	Treatment using anti-schistosomal medicine + use of latrines	7	Moderate level of Knowledge (5-8)	Yes	A year ago	Yes	Yes	Yes	Not applicable	Yes	Yes	Not applicable	Yes	River	Tap water	Yes	Yes	Yes	Yes	At the School toilet	Yes	Washing Clothes, dishes and fetching water	Agree	Strongly agree	Strongly Agree	Not sure	Not sure	Disagree	Agree	Agree	Strongly disagree	Agree	Disagree
Longa	Mtua longa	Mtua Primary School	Female	13	10-13 years	Standard five	13	10-13 years	Yes	School	By swimming and playing in infested water	Do not know	Blood in urine	Yes	By swallowing tablets	Yes	By avoiding contact with unprotected water bodies	6	Moderate level of Knowledge (5-8)	Yes	A month ago	No	No	Yes	Not applicable	Yes	Yes	Not applicable	Yes	River	Tap water	Yes	Yes	No	No	In the bush	Yes	Washing clothes and dishes	Agree	Not sure	Agree	Strongly agree	Strongly disagree	Agree	Disagree	Agree	Strongly disagree	Agree	Disagree
Longa	Mtua longa	Mtua Primary School	Female	13	10-13 years	Standard five	13	10-13 years	Yes	Mass media	By swimming and playing in infested water	No	Blood in urine	Yes	By swallowing tablets	Yes	By avoiding contact with unprotected water bodies	6	Moderate level of Knowledge (5-8)	Yes	More than six months ago	Yes	Yes	Yes	Not applicable	Yes	Yes	Not applicable	Yes	River	Tap water	Yes	Yes	Yes	No	At the School toilet	Yes	Washing Clothes, dishes and fetching water	Agree	Strongly agree	Strongly Agree	Agree	Disagree	Disagree	Agree	Not sure	Not sure	Strongly agree	Strongly disagree
Longa	Mtua longa	Mtua Primary School	Female	14	14-17 years	Standard six	14	14 -17 years	Yes	Dispensary	By shaking hands	Yes	Blood in urine	Yes	By swallowing tablets	Yes	Use of latrines	5	Moderate level of Knowledge (5-8)	Yes	More than six months ago	No	Yes	Yes	Not applicable	Yes	Yes	Not applicable	Yes	River	Tap water	No	Yes	Yes	No	At the School toilet	Yes	Fetching water	Agree	Strongly agree	Not sure	Strongly agree	Strongly disagree	Strongly agree	Strongly disagree	Strongly agree	Disagree	Strongly agree	Strongly disagree
Longa	Mtua longa	Mtua Primary School	Female	12	10-13 years	Standard six	12	10-13 years	Yes	Mass media	By swimming and playing in infested water	Yes	Blood in urine	Yes	By swallowing tablets	Yes	By avoiding contact with unprotected water bodies and use of latrines	7	Moderate level of Knowledge (5-8)	Yes	More than 3 months ago but less than six months	Yes	Yes	Yes	Not applicable	Yes	Yes	Not applicable	Yes	River	Tap water	No	Not applicable	Yes	No	At the School toilet	Yes	Fetching water	Strongly agree	Strongly agree	Strongly Agree	Disagree	Agree	Disagree	Agree	Disagree	Agree	Disagree	Agree
Longa	Mtua longa	Mtua Primary School	Male	12	10-13 years	Standard six	12	10-13 years	Yes	Friend	By swimming and playing in infested water	Yes	Blood in urine	Yes	By swallowing tablets	Yes	By avoiding contact with unprotected water bodies, use of piped water and use of latrines	8	Moderate level of Knowledge (5-8)	Yes	Currently I am suffering	No	No	Yes	Not applicable	Yes	Yes	Not applicable	Yes	River	Tap water	Yes	Yes	No	No	At the School toilet	Yes	Washing Clothes, dishes and fetching water	Strongly agree	Strongly agree	Strongly Agree	Disagree	Agree	Disagree	Agree	Disagree	Agree	Disagree	Agree
Longa	Mtua longa	Mtua Primary School	Female	12	10-13 years	Standard six	12	10-13 years	Yes	Home	By swimming and playing in infested water	Do not know	Blood in urine	Yes	By swallowing tablets	Yes	By avoiding contact with unprotected water bodies and use of latrines	6	Moderate level of Knowledge (5-8)	Yes	A year ago	Yes	Yes	Yes	Not applicable	Yes	Yes	Not applicable	Yes	River	Tap water	Yes	Yes	Yes	Yes	At the School toilet	Yes	Washing Clothes, dishes and fetching water	Strongly agree	Strongly agree	Strongly Agree	Not sure	Not sure	Not sure	Not sure	Not sure	Not sure	Not sure	Not sure
Longa	Mtua longa	Mtua Primary School	Female	11	10-13 years	Standard six	2	Less than 5 years	Yes	Home	By swimming and playing in infested water	Yes	Blood in urine	Yes	By swallowing tablets	Yes	By avoiding contact with unprotected water bodies	7	Moderate level of Knowledge (5-8)	No	Not applicable	Not applicable	Not applicable	Yes	Not applicable	Yes	Yes	Not applicable	No	Not applicable	Tap water	No	Not applicable	No	No	At the School toilet	No	Not applicable	Strongly agree	Strongly agree	Strongly Agree	Disagree	Agree	Disagree	Agree	Not sure	Not sure	Not sure	Not sure
Longa	Mtua longa	Mtua Primary School	Female	16	14-17 years	Standard six	16	14 -17 years	Yes	Home	By swimming and playing in infested water	Yes	Stomachache	Yes	By swallowing tablets	Yes	Treatment using anti-schistosomal medicine + avoiding contact with unprotected water +Use of latrines	8	Moderate level of Knowledge (5-8)	Yes	A month ago	Yes	Yes	Yes	Not applicable	Yes	Yes	Not applicable	Yes	River	Tap water	Yes	Yes	No	No	In the bush	Yes	Washing Clothes, dishes and fetching water	Agree	Agree	Agree	Not sure	Not sure	Disagree	Agree	Disagree	Agree	Disagree	Agree
Longa	Mtua longa	Mtua Primary School	Female	13	10-13 years	Standard six	13	10-13 years	Yes	School	By swimming and playing in infested water	Yes	Blood in urine	Yes	By swallowing tablets	Yes	Treatment using anti-schistosomal medicine + avoiding contact with unprotected water +Use of latrines	8	Moderate level of Knowledge (5-8)	Yes	Currently I am suffering	No	No	Yes	Not applicable	Yes	Yes	Not applicable	Yes	River	Tap water	Yes	Yes	No	No	At the School toilet	Yes	Washing Clothes, dishes and fetching water	Strongly agree	Strongly agree	Agree	Disagree	Agree	Disagree	Agree	Not sure	Not sure	Not sure	Not sure
Longa	Mtua longa	Mtua Primary School	Female	13	10-13 years	Standard six	13	10-13 years	Yes	School	By swimming and playing in infested water	Yes	Blood in urine	Yes	By swallowing tablets	Yes	All of the mentioned measures	10	High level of Knowledge (9-11)	Yes	A year ago	Yes	Yes	Yes	Not applicable	Yes	Yes	Not applicable	Yes	River	Tap water	Yes	No	No	No	At the School toilet	Yes	Fetching water	Strongly agree	Strongly agree	Agree	Disagree	Agree	Disagree	Agree	Disagree	Agree	Strongly disagree	Strongly agree
Longa	Mtua longa	Mtua Primary School	Female	14	14-17 years	Standard six	14	14 -17 years	Yes	Home	By swimming and playing in infested water	Yes	Stomachache	Yes	By swallowing tablets	Yes	By improving of personal hygiene	7	Moderate level of Knowledge (5-8)	Yes	More than 3 months ago but less than six months	No	Yes	Yes	Not applicable	Yes	Yes	Not applicable	Yes	River	Tap water	Yes	No	No	No	At the School toilet	Yes	Washing clothes and dishes	Strongly agree	Strongly agree	Strongly Agree	Disagree	Agree	Disagree	Agree	Disagree	Agree	Disagree	Agree
Longa	Mtua longa	Mtua Primary School	Male	14	14-17 years	Standard six	14	14 -17 years	Yes	School	By swimming and playing in infested water	Yes	Blood in urine	Yes	By swallowing tablets	Yes	Treatment using anti-schistosomal medicine and use of pipe water	8	Moderate level of Knowledge (5-8)	No	Not applicable	Not applicable	Not applicable	Yes	Not applicable	Yes	Yes	Not applicable	No	Not applicable	Tap water	No	Not applicable	Yes	No	At the School toilet	No	Not applicable	Agree	Agree	Agree	Disagree	Agree	Strongly disagree	Strongly agree	Strongly disagree	Strongly agree	Strongly disagree	Strongly agree
Longa	Mtua longa	Mtua Primary School	Male	11	10-13 years	Standard six	4	Less than 5 years	Yes	School	By swimming and playing in infested water	Yes	Blood in urine	Yes	By swallowing tablets	Yes	By avoiding contact with unprotected water bodies, use of piped water and use of latrines	8	Moderate level of Knowledge (5-8)	Yes	More than 3 months ago but less than six months	Yes	Yes	Yes	Not applicable	Yes	Yes	Not applicable	Yes	River	Tap water	Yes	Yes	Yes	No	At the School toilet	Yes	Fetching water	Agree	Agree	Agree	Not sure	Not sure	Not sure	Not sure	Not sure	Not sure	Not sure	Not sure
Longa	Mtua longa	Mtua Primary School	Male	13	10-13 years	Standard six	13	10-13 years	Yes	Home	By swimming and playing in infested water	Yes	Blood in urine	Yes	By swallowing tablets	Yes	Treatment using anti-schistosomal medicine + use of latrines	7	Moderate level of Knowledge (5-8)	No	Not applicable	Not applicable	Not applicable	Yes	Not applicable	Yes	Yes	Not applicable	No	Not applicable	Tap water	No	Not applicable	Yes	No	At the School toilet	No	Not applicable	Agree	Agree	Agree	Strongly disagree	Strongly agree	Not sure	Not sure	Not sure	Not sure	Not sure	Not sure
Longa	Mtua longa	Mtua Primary School	Male	14	14-17 years	Standard six	14	14 -17 years	Yes	Home	By swimming and playing in infested water	Yes	Blood in urine	Yes	By swallowing tablets	Yes	All of the mentioned measures	10	High level of Knowledge (9-11)	Yes	I do not remember	Yes	Yes	Yes	Not applicable	Yes	Yes	Not applicable	Yes	River	Tap water	Yes	Yes	No	No	In the bush	Yes	All of the mentioned activities	Strongly agree	Agree	Strongly Agree	Strongly agree	Strongly disagree	Strongly agree	Strongly disagree	Strongly agree	Disagree	Agree	Disagree
Longa	Mtua longa	Mtua Primary School	Male	15	14-17 years	Standard six	15	14 -17 years	Yes	School	By swimming and playing in infested water	Yes	Blood in urine	Yes	By swallowing tablets	Yes	All of the mentioned measures	10	High level of Knowledge (9-11)	Yes	Currently I am suffering	No	No	Yes	Not applicable	Yes	Yes	Not applicable	Yes	River	Tap water	Yes	Yes	No	No	In the bush	Yes	All of the mentioned activities	Strongly agree	Strongly agree	Strongly Agree	Strongly agree	Strongly disagree	Strongly agree	Strongly disagree	Strongly agree	Disagree	Agree	Disagree
Longa	Mtua longa	Mtua Primary School	Male	13	10-13 years	Standard six	13	10-13 years	Yes	School	By swimming and playing in infested water	Yes	Blood in urine	Yes	By swallowing tablets	Yes	All of the mentioned measures	10	High level of Knowledge (9-11)	Yes	I do not remember	Yes	Yes	Yes	Not applicable	Yes	Yes	Not applicable	Yes	Pond water	Tap water	Yes	Yes	Yes	No	At the School toilet	Yes	Agricultural activities	Strongly agree	Agree	Agree	Strongly agree	Strongly disagree	Strongly agree	Strongly disagree	Agree	Strongly disagree	Agree	Disagree
Longa	Mtua longa	Mtua Primary School	Male	12	10-13 years	Standard six	12	10-13 years	Yes	Home	By swimming and playing in infested water	Yes	Blood in urine	Yes	By swallowing tablets	Yes	Treatment using anti-schistosomal medicine	7	Moderate level of Knowledge (5-8)	Yes	Currently I am suffering	No	No	Yes	Not applicable	Yes	Yes	Not applicable	Yes	River	Tap water	Yes	Yes	No	No	At the School toilet	Yes	Washing Clothes, dishes and fetching water	Agree	Agree	Agree	Disagree	Agree	Disagree	Agree	Strongly disagree	Strongly agree	Strongly disagree	Strongly agree
Longa	Mtua longa	Mtua Primary School	Male	13	10-13 years	Standard six	13	10-13 years	Yes	Home	By swimming and playing in infested water	Yes	Stomachache	Yes	By swallowing tablets	Yes	By improving of personal hygiene	7	Moderate level of Knowledge (5-8)	Yes	A month ago	No	Yes	Yes	Not applicable	Yes	Yes	Not applicable	No	Not applicable	Tap water	No	Not applicable	Yes	No	At the School toilet	No	Not applicable	Agree	Agree	Agree	Strongly disagree	Strongly agree	Strongly disagree	Strongly agree	Strongly disagree	Strongly agree	Strongly disagree	Strongly agree
Nyengedi	Nyengedi	Nyengedi Primary School	Female	7	6-9 years	Standard one	7	6-9 years	Yes	School	By swimming and playing in infested water	No	Blood in urine	Yes	By swallowing tablets	No	Not applicable	4	Low level of Knowledge (0-4)	No	Not applicable	Not applicable	Not applicable	Not applicable	Not applicable	No	No	Not yet enrolled in the school	Yes	River	Tap water	Yes	Yes	No	No	At the School toilet	Yes	Washing Clothes, dishes and fetching water	Not sure	Not sure	Not sure	Not sure	Not sure	Not sure	Not sure	Not sure	Not sure	Not sure	Not sure
Nyengedi	Nyengedi	Nyengedi Primary School	Female	6	6-9 years	Standard one	6	6-9 years	Yes	Home	By eating contaminated food	No	Blood in feces	Yes	By swallowing tablets	Yes	By improving of personal hygiene	4	Low level of Knowledge (0-4)	No	Not applicable	Not applicable	Not applicable	Not applicable	Not applicable	No	No	Not yet enrolled in the school	Yes	River	Tap water	Yes	No	Yes	No	At the School toilet	Yes	Washing Clothes, dishes and fetching water	Disagree	Disagree	Disagree	Disagree	Agree	Disagree	Agree	Disagree	Agree	Disagree	Agree
Nyengedi	Nyengedi	Nyengedi Primary School	Female	6	6-9 years	Standard one	6	6-9 years	Yes	Home	By swimming and playing in infested water	No	Headache	Yes	By injection	No	Not applicable	2	Low level of Knowledge (0-4)	Yes	A year ago	Yes	Yes	Not applicable	Not applicable	No	No	Not yet enrolled in the school	Yes	River	Tap water	Yes	No	No	No	At the School toilet	Yes	Washing Clothes, dishes and fetching water	Agree	Not sure	Agree	Disagree	Agree	Agree	Disagree	Strongly agree	Disagree	Agree	Disagree
Nyengedi	Nyengedi	Nyengedi Primary School	Female	6	6-9 years	Standard one	6	6-9 years	Yes	School	By drinking dirty water	Yes	Blood in urine	Yes	By swallowing tablets	Yes	Use of latrines	5	Moderate level of Knowledge (5-8)	No	Not applicable	Not applicable	Not applicable	Not applicable	Not applicable	No	No	Not yet enrolled in the school	Yes	River	Tap water	Yes	No	Yes	No	At the School toilet	Yes	Washing Clothes, dishes and fetching water	Agree	Agree	Not sure	Not sure	Not sure	Not sure	Not sure	Not sure	Not sure	Not sure	Not sure
Nyengedi	Nyengedi	Nyengedi Primary School	Female	7	6-9 years	Standard one	7	6-9 years	Yes	Home	By swimming and playing in infested water	No	Blood in urine	Yes	By swallowing tablets	No	Not applicable	4	Low level of Knowledge (0-4)	No	Not applicable	Not applicable	Not applicable	Not applicable	Not applicable	No	No	Not yet enrolled in the school	Yes	Spring	Tap water	Yes	Yes	Yes	Yes	At the School toilet	Yes	Washing Clothes, dishes and fetching water	Disagree	Disagree	Disagree	Disagree	Agree	Disagree	Agree	Disagree	Agree	Disagree	Agree
Nyengedi	Nyengedi	Nyengedi Primary School	Male	8	6-9 years	Standard one	8	6-9 years	Yes	School	By shaking hands	No	Fever	Yes	By swallowing tablets	Yes	Use of pipe water	4	Low level of Knowledge (0-4)	No	Not applicable	Not applicable	Not applicable	Not applicable	Not applicable	No	No	Not yet enrolled in the school	Yes	Pond water	Tap water	Yes	Yes	No	No	In the bush	Yes	Washing clothes and dishes	Strongly agree	Agree	Not sure	Not sure	Not sure	Not sure	Not sure	Not sure	Not sure	Not sure	Not sure
Nyengedi	Nyengedi	Nyengedi Primary School	Male	6	6-9 years	Standard one	6	6-9 years	Yes	Home	By drinking dirty water	No	Itching	Yes	By swallowing tablets	Yes	By avoiding contact with unprotected water bodies and use of latrines	4	Low level of Knowledge (0-4)	No	Not applicable	Not applicable	Not applicable	Not applicable	Not applicable	No	No	Not yet enrolled in the school	Yes	Spring	Tap water	No	Not applicable	Yes	No	I run at home	No	Not applicable	Disagree	Disagree	Disagree	Agree	Disagree	Agree	Disagree	Strongly agree	Disagree	Not sure	Not sure
Nyengedi	Nyengedi	Nyengedi Primary School	Male	6	6-9 years	Standard one	6	6-9 years	Yes	Home	By swimming and playing in infested water	No	Blood in urine	Yes	By swallowing tablets	No	Not applicable	4	Low level of Knowledge (0-4)	No	Not applicable	Not applicable	Not applicable	Not applicable	Not applicable	No	No	Not yet enrolled in the school	Yes	River	Tap water	Yes	Yes	No	No	At the School toilet	Yes	Washing Clothes, dishes and fetching water	Agree	Strongly agree	Agree	Not sure	Not sure	Not sure	Not sure	Not sure	Not sure	Not sure	Not sure
Nyengedi	Nyengedi	Nyengedi Primary School	Male	6	6-9 years	Standard one	6	6-9 years	Yes	Home	By swimming and playing in infested water	No	Itching	Yes	By swallowing tablets	Yes	Use of latrines	4	Low level of Knowledge (0-4)	No	Not applicable	Not applicable	Not applicable	Not applicable	Not applicable	No	No	Not yet enrolled in the school	Yes	Pond water	Tap water	Yes	No	No	No	In the bush	Yes	Fetching water	Strongly agree	Disagree	Not sure	Not sure	Not sure	Not sure	Not sure	Not sure	Not sure	Not sure	Not sure
Nyengedi	Nyengedi	Nyengedi Primary School	Male	7	6-9 years	Standard one	7	6-9 years	Yes	School	By swimming and playing in infested water	No	Blood in feces	Yes	By swallowing tablets	Yes	Use of latrines	4	Low level of Knowledge (0-4)	Yes	A month ago	No	Yes	Not applicable	Not applicable	No	No	Not yet enrolled in the school	No	Not applicable	Tap water	No	Not applicable	No	No	At the School toilet	No	Not applicable	Agree	Agree	Agree	Not sure	Not sure	Not sure	Not sure	Not sure	Not sure	Not sure	Not sure
Nyengedi	Nyengedi	Nyengedi Primary School	Male	8	6-9 years	Standard one	8	6-9 years	Yes	Dispensary	By swimming and playing in infested water	No	Blood in feces	Yes	By swallowing tablets	Yes	By improving of personal hygiene	5	Moderate level of Knowledge (5-8)	No	Not applicable	Not applicable	Not applicable	Not applicable	Not applicable	No	No	Not yet enrolled in the school	Yes	River	Tap water	Yes	No	Yes	No	In the bush	Yes	Fetching water	Agree	Agree	Not sure	Agree	Disagree	Agree	Disagree	Agree	Strongly disagree	Strongly agree	Strongly disagree
Nyengedi	Nyengedi	Nyengedi Primary School	Female	6	6-9 years	Standard one	6	6-9 years	Yes	Home	By swimming and playing in infested water	Yes	Headache	Yes	By injection	Yes	Do not know	4	Low level of Knowledge (0-4)	No	Not applicable	Not applicable	Not applicable	Not applicable	Not applicable	No	No	Not yet enrolled in the school	No	Not applicable	Tap water	No	Not applicable	No	No	At the School toilet	No	Not applicable	Agree	Agree	Agree	Agree	Disagree	Agree	Disagree	Strongly agree	Disagree	Agree	Disagree
Nyengedi	Nyengedi	Nyengedi Primary School	Female	7	6-9 years	Standard one	7	6-9 years	Yes	School	By swimming and playing in infested water	No	Do not know	Yes	By injection	Yes	Do not know	3	Low level of Knowledge (0-4)	Yes	A year ago	Yes	Yes	Not applicable	Not applicable	No	No	Not yet enrolled in the school	Yes	River	Tap water	Yes	No	No	No	At the School toilet	No	Not applicable	Agree	Agree	Not sure	Agree	Disagree	Agree	Disagree	Strongly agree	Disagree	Agree	Disagree
Nyengedi	Nyengedi	Nyengedi Primary School	Female	6	6-9 years	Standard one	6	6-9 years	Yes	School	Do not know	Do not know	Do not know	Yes	By injection	No	Not applicable	1	Low level of Knowledge (0-4)	No	Not applicable	Not applicable	Not applicable	Not applicable	Not applicable	No	No	Not yet enrolled in the school	No	Not applicable	Tap water	No	Not applicable	No	Yes	At the School toilet	No	Not applicable	Disagree	Agree	Disagree	Agree	Disagree	Agree	Disagree	Strongly agree	Disagree	Agree	Disagree
Nyengedi	Nyengedi	Nyengedi Primary School	Female	9	6-9 years	Standard one	6	6-9 years	Yes	School	By swimming and playing in infested water	Yes	Do not know	Do not know	Not applicable	No	Not applicable	1	Low level of Knowledge (0-4)	No	Not applicable	Not applicable	Not applicable	Not applicable	Not applicable	No	No	Not yet enrolled in the school	Yes	River	Tap water	Yes	No	Yes	No	At the School toilet	Yes	Fetching water	Not sure	Not sure	Not sure	Not sure	Not sure	Not sure	Not sure	Not sure	Not sure	Not sure	Not sure
Nyengedi	Nyengedi	Nyengedi Primary School	Female	8	6-9 years	Standard one	8	6-9 years	Yes	School	By swimming and playing in infested water	No	Do not know	Yes	By injection	Yes	Use of latrines	3	Low level of Knowledge (0-4)	Yes	More than six months ago	Yes	Yes	Not applicable	Not applicable	No	No	Not yet enrolled in the school	No	Not applicable	Tap water	No	Not applicable	Yes	No	At the School toilet	No	Not applicable	Agree	Agree	Agree	Not sure	Not sure	Not sure	Not sure	Not sure	Not sure	Not sure	Not sure
Nyengedi	Nyengedi	Nyengedi Primary School	Female	8	6-9 years	Standard one	8	6-9 years	Yes	Home	By swimming and playing in infested water	No	Do not know	No	Not applicable	No	Not applicable	2	Low level of Knowledge (0-4)	Yes	A year ago	Yes	Yes	Not applicable	Not applicable	No	No	Not yet enrolled in the school	Yes	River	Tap water	Yes	Yes	No	No	At the School toilet	Yes	Fetching water	Agree	Agree	Agree	Not sure	Not sure	Not sure	Not sure	Strongly agree	Disagree	Agree	Disagree
Nyengedi	Nyengedi	Nyengedi Primary School	Male	7	6-9 years	Standard one	7	6-9 years	Yes	Home	By drinking dirty water	Do not know	Do not know	Yes	By swallowing tablets	No	Not applicable	2	Low level of Knowledge (0-4)	Yes	A year ago	Yes	Yes	Not applicable	Not applicable	No	No	Not yet enrolled in the school	Yes	River	Tap water	Yes	Yes	No	No	At the School toilet	Yes	Washing clothes and dishes	Agree	Agree	Agree	Not sure	Not sure	Not sure	Not sure	Not sure	Not sure	Not sure	Not sure
Nyengedi	Nyengedi	Nyengedi Primary School	Male	8	6-9 years	Standard one	8	6-9 years	Yes	Home	By eating contaminated food	Do not know	Do not know	No	Not applicable	No	Not applicable	0	Low level of Knowledge (0-4)	No	Not applicable	Not applicable	Not applicable	Not applicable	Not applicable	No	No	Not yet enrolled in the school	No	Not applicable	Tap water	No	Not applicable	Yes	Yes	At the School toilet	No	Not applicable	Agree	Agree	Agree	Not sure	Not sure	Not sure	Not sure	Not sure	Not sure	Disagree	Agree
Nyengedi	Nyengedi	Nyengedi Primary School	Male	7	6-9 years	Standard one	7	6-9 years	Yes	Home	By swimming and playing in infested water	Yes	Blood in urine	Yes	By swallowing tablets	Yes	Use of latrines	6	Moderate level of Knowledge (5-8)	Yes	More than six months ago	Yes	Yes	Not applicable	Not applicable	No	No	Not yet enrolled in the school	Yes	River	Tap water	Yes	No	No	No	At the School toilet	Yes	Washing clothes and dishes	Agree	Agree	Agree	Not sure	Not sure	Agree	Disagree	Strongly agree	Disagree	Agree	Disagree
Nyengedi	Nyengedi	Nyengedi Primary School	Male	7	6-9 years	Standard one	7	6-9 years	Yes	Home	By swimming and playing in infested water	No	Do not know	Yes	By swallowing tablets	No	Not applicable	3	Low level of Knowledge (0-4)	Yes	A year ago	No	Yes	Not applicable	Not applicable	No	No	Not yet enrolled in the school	No	Not applicable	Tap water	No	Not applicable	No	No	At the School toilet	No	Not applicable	Agree	Agree	Agree	Not sure	Not sure	Agree	Disagree	Not sure	Not sure	Agree	Disagree
Nyengedi	Nyengedi	Nyengedi Primary School	Male	6	6-9 years	Standard one	6	6-9 years	Yes	Home	Do not know	Do not know	Do not know	Yes	By injection	No	Not applicable	1	Low level of Knowledge (0-4)	Yes	More than six months ago	Yes	Yes	Not applicable	Not applicable	No	No	Not yet enrolled in the school	Yes	River	Tap water	Yes	Yes	No	No	At the School toilet	Yes	Washing clothes and dishes	Agree	Agree	Not sure	Not sure	Not sure	Not sure	Not sure	Disagree	Agree	Not sure	Not sure
Nyengedi	Nyengedi	Nyengedi Primary School	Female	7	6-9 years	Standard one	7	6-9 years	Yes	Home	By swimming and playing in infested water	No	Blood in urine	No	Not applicable	No	Not applicable	2	Low level of Knowledge (0-4)	No	Not applicable	Not applicable	Not applicable	Not applicable	Not applicable	No	No	Not yet enrolled in the school	Yes	River	Tap water	Yes	Yes	Yes	No	At the School toilet	Yes	Fetching water	Agree	Agree	Disagree	Disagree	Agree	Not sure	Not sure	Not sure	Not sure	Not sure	Not sure
Nyengedi	Nyengedi	Nyengedi Primary School	Female	8	6-9 years	Standard one	8	6-9 years	Yes	Dispensary	Do not know	Do not know	Diarrhea	Do not know	Not applicable	No	Not applicable	0	Low level of Knowledge (0-4)	No	Not applicable	Not applicable	Not applicable	Not applicable	Not applicable	No	No	Not yet enrolled in the school	Yes	River	Tap water	Yes	Yes	No	No	At the School toilet	Yes	Washing clothes and dishes	Not sure	Not sure	Disagree	Strongly agree	Strongly disagree	Not sure	Not sure	Not sure	Not sure	Not sure	Not sure
Nyengedi	Nyengedi	Nyengedi Primary School	Female	7	6-9 years	Standard one	7	6-9 years	Yes	Home	By shaking hands	No	Blood in urine	Yes	By swallowing tablets	Yes	Do not know	4	Low level of Knowledge (0-4)	Yes	More than 3 months ago but less than six months	Yes	Yes	Not applicable	Not applicable	No	No	Not yet enrolled in the school	Yes	River	Tap water	Yes	No	No	No	I run at home	Yes	Washing Clothes, dishes and fetching water	Strongly disagree	Strongly disagree	Strongly disagree	Not sure	Not sure	Not sure	Not sure	Not sure	Not sure	Not sure	Not sure
Nyengedi	Nyengedi	Nyengedi Primary School	Female	7	6-9 years	Standard one	7	6-9 years	Yes	Friend	Do not know	Do not know	Headache	Yes	By swallowing tablets	Yes	By improving of personal hygiene	4	Low level of Knowledge (0-4)	Yes	A month ago	Yes	Yes	Not applicable	Not applicable	No	No	Not yet enrolled in the school	Yes	Spring	Tap water	Yes	Yes	No	No	In the bush	Yes	Washing Clothes, dishes and fetching water	Strongly agree	Agree	Disagree	Agree	Disagree	Not sure	Not sure	Not sure	Not sure	Not sure	Not sure
Nyengedi	Nyengedi	Nyengedi Primary School	Female	8	6-9 years	Standard one	8	6-9 years	Yes	Mass media	By swimming and playing in infested water	No	Stomachache	Yes	By swallowing tablets	Yes	Use of latrines	5	Moderate level of Knowledge (5-8)	No	Not applicable	Not applicable	Not applicable	Not applicable	Not applicable	No	No	Not yet enrolled in the school	Yes	Pond water	Tap and deep well	Yes	No	No	Yes	At the School toilet	Yes	Washing Clothes, dishes and fetching water	Agree	Not sure	Strongly disagree	Agree	Disagree	Agree	Disagree	Not sure	Not sure	Not sure	Not sure
Nyengedi	Nyengedi	Nyengedi Primary School	Male	9	6-9 years	Standard one	9	6-9 years	Yes	Home	By swimming and playing in infested water	Yes	Blood in feces	Yes	By swallowing tablets	Yes	Use of latrines	5	Moderate level of Knowledge (5-8)	Yes	Currently I am suffering	No	No	Not applicable	Not applicable	No	No	Not yet enrolled in the school	Yes	Pond water	Tap and deep well	Yes	Yes	No	Yes	At the School toilet	Yes	Washing clothes and dishes	Disagree	Disagree	Disagree	Agree	Disagree	Not sure	Not sure	Strongly agree	Disagree	Not sure	Not sure
Nyengedi	Nyengedi	Mtua Primary School	Male	8	6-9 years	Standard one	8	6-9 years	Yes	School	By shaking hands	No	Itching	Yes	By injection	Yes	By improving of personal hygiene	3	Low level of Knowledge (0-4)	Yes	More than six months ago	Yes	Yes	Not applicable	Not applicable	No	No	Not yet enrolled in the school	Yes	River	Tap water	Yes	Yes	No	Yes	At the School toilet	Yes	Washing Clothes, dishes and fetching water	Agree	Not sure	Not sure	Agree	Disagree	Agree	Disagree	Strongly agree	Disagree	Agree	Disagree
Nyengedi	Nyengedi	Nyengedi Primary School	Male	7	6-9 years	Standard one	7	6-9 years	Yes	School	By drinking dirty water	Do not know	Itching	Yes	By swallowing tablets	Yes	By avoiding contact with unprotected water bodies	4	Low level of Knowledge (0-4)	No	Not applicable	Not applicable	Not applicable	Not applicable	Not applicable	No	No	Not yet enrolled in the school	Yes	River	Tap and deep well	Yes	No	Yes	Yes	At the School toilet	Yes	Washing clothes and dishes	Strongly agree	Agree	Disagree	Strongly agree	Strongly disagree	Agree	Disagree	Strongly agree	Disagree	Agree	Disagree
Nyengedi	Nyengedi	Nyengedi Primary School	Male	8	6-9 years	Standard one	8	6-9 years	Yes	School	By swimming and playing in infested water	Yes	Headache	Yes	By swallowing tablets	No	Not applicable	4	Low level of Knowledge (0-4)	No	Not applicable	Not applicable	Not applicable	Not applicable	Not applicable	No	No	Not yet enrolled in the school	Yes	Spring	Tap water	Yes	Yes	Yes	Yes	At the School toilet	Yes	Washing Clothes, dishes and fetching water	Disagree	Not sure	Not sure	Strongly disagree	Strongly agree	Agree	Disagree	Disagree	Agree	Strongly agree	Strongly disagree
Nyengedi	Nyengedi	Nyengedi Primary School	Male	6	6-9 years	Standard one	6	6-9 years	Yes	Home	By swimming and playing in infested water	No	Blood in feces	No	Not applicable	Yes	By avoiding contact with unprotected water bodies and use of latrines	3	Low level of Knowledge (0-4)	No	Not applicable	Not applicable	Not applicable	Not applicable	Not applicable	No	No	Not yet enrolled in the school	No	Not applicable	Tap water	No	Not applicable	No	No	At the School toilet	No	Not applicable	Agree	Agree	Not sure	Not sure	Not sure	Disagree	Agree	Disagree	Agree	Disagree	Agree
Nyengedi	Nyengedi	Nyengedi Primary School	Female	7	6-9 years	Standard one	7	6-9 years	Yes	Home	Do not know	Do not know	Blood in urine	Yes	By swallowing tablets	No	Not applicable	2	Low level of Knowledge (0-4)	Yes	More than six months ago	Yes	Yes	Not applicable	Not applicable	No	No	Not applicable	No	Not applicable	Tap and deep well	No	Not applicable	Yes	No	At the School toilet	No	Not applicable	Disagree	Agree	Not sure	Strongly agree	Strongly disagree	Not sure	Not sure	Disagree	Agree	Not sure	Not sure
Nyengedi	Nyengedi	Nyengedi Primary School	Female	7	6-9 years	Standard one	7	6-9 years	Yes	School	By eating contaminated food	No	Blood in feces	Yes	By swallowing tablets	Yes	Use of pipe water	4	Low level of Knowledge (0-4)	Yes	A year ago	Yes	Yes	Not applicable	Not applicable	No	No	Not yet enrolled in the school	Yes	Dam	Tap and deep well	Yes	No	No	No	At the School toilet	Yes	Fetching water	Strongly agree	Strongly agree	Strongly Agree	Not sure	Not sure	Not sure	Not sure	Not sure	Not sure	Not sure	Not sure
Nyengedi	Nyengedi	Nyengedi Primary School	Female	7	6-9 years	Standard one	7	6-9 years	Yes	Home	Do not know	Do not know	Itching	Yes	By swallowing tablets	Yes	Use of pipe water and use of toilets	4	Low level of Knowledge (0-4)	Yes	A year ago	Yes	Yes	Not applicable	Not applicable	No	No	Not yet enrolled in the school	Yes	Spring	Tap and deep well	Yes	Yes	No	No	At the School toilet	Yes	Fetching water	Agree	Strongly agree	Not sure	Not sure	Not sure	Disagree	Agree	Not sure	Not sure	Disagree	Agree
Nyengedi	Nyengedi	Nyengedi Primary School	Female	7	6-9 years	Standard one	7	6-9 years	Yes	Dispensary	By swimming and playing in infested water	Do not know	Do not know	Yes	By swallowing tablets	No	Not applicable	3	Low level of Knowledge (0-4)	Yes	Currently I am suffering	No	No	Not applicable	Not applicable	No	No	Not yet enrolled in the school	Yes	River	Tap and deep well	Yes	No	No	No	In the bush	Yes	Washing clothes and dishes	Agree	Strongly agree	Strongly Agree	Strongly agree	Strongly disagree	Strongly agree	Strongly disagree	Agree	Strongly disagree	Strongly agree	Strongly disagree
Nyengedi	Nyengedi	Nyengedi Primary School	Female	7	6-9 years	Standard one	7	6-9 years	Yes	Home	By shaking hands	Do not know	Do not know	No	Not applicable	Do not know	Not applicable	0	Low level of Knowledge (0-4)	No	Not applicable	Not applicable	Not applicable	Not applicable	Not applicable	No	No	Not yet enrolled in the school	No	Not applicable	Tap and deep well	No	Not applicable	No	No	In the bush	No	Not applicable	Strongly agree	Strongly agree	Strongly Agree	Strongly agree	Strongly disagree	Strongly agree	Strongly disagree	Strongly agree	Disagree	Agree	Disagree
Nyengedi	Nyengedi	Nyengedi Primary School	Female	7	6-9 years	Standard one	7	6-9 years	Yes	Dispensary	Do not know	Do not know	Blood in urine	Yes	By swallowing tablets	Yes	By avoiding contact with unprotected water bodies	5	Moderate level of Knowledge (5-8)	Yes	More than six months ago	Yes	Yes	Not applicable	Not applicable	No	No	Not yet enrolled in the school	Yes	Irrigation scheme	Deep well	Yes	No	No	No	At the School toilet	Yes	Fetching water	Strongly agree	Strongly agree	Strongly Agree	Strongly agree	Strongly disagree	Strongly agree	Strongly disagree	Agree	Strongly disagree	Strongly disagree	Strongly agree
Nyengedi	Nyengedi	Nyengedi Primary School	Female	7	6-9 years	Standard one	7	6-9 years	Yes	School	By swimming and playing in infested water	Yes	Itiching and stomachache	Yes	By swallowing tablets	Yes	Use of latrines	5	Moderate level of Knowledge (5-8)	No	Not applicable	Not applicable	Not applicable	Not applicable	Not applicable	No	No	Not yet enrolled in the school	No	Not applicable	Deep well	No	Not applicable	No	No	At the School toilet	Yes	Washing Clothes, dishes and fetching water	Strongly agree	Strongly agree	Agree	Strongly agree	Strongly disagree	Agree	Disagree	Not sure	Not sure	Disagree	Agree
Nyengedi	Nyengedi	Nyengedi Primary School	Male	10	10-13 years	Standard one	10	10-13 years	Yes	Dispensary	By swimming and playing in infested water	Yes	Stomachache	Yes	By swallowing tablets	Yes	By avoiding contact with unprotected water bodies	7	Moderate level of Knowledge (5-8)	Yes	Currently I am suffering	No	Yes	Not applicable	Not applicable	No	No	Not yet enrolled in the school	Yes	Dam	Deep well	Yes	Yes	No	No	At the School toilet	Yes	Washing clothes and dishes	Strongly agree	Strongly agree	Agree	Not sure	Not sure	Not sure	Not sure	Not sure	Not sure	Not sure	Not sure
Nyengedi	Nyengedi	Nyengedi Primary School	Male	7	6-9 years	Standard one	7	6-9 years	Yes	Home	By swimming and playing in infested water	Yes	Itching	Yes	By swallowing tablets	Yes	By improving of personal hygiene	6	Moderate level of Knowledge (5-8)	Yes	A month ago	No	Yes	Not applicable	Not applicable	No	No	Not yet enrolled in the school	No	Not applicable	Deep well	No	Not applicable	Yes	No	At the School toilet	No	Not applicable	Strongly agree	Agree	Agree	Not sure	Not sure	Not sure	Not sure	Disagree	Agree	Disagree	Agree
Nyengedi	Nyengedi	Nyengedi Primary School	Male	7	6-9 years	Standard one	7	6-9 years	Yes	School	Do not know	No	Do not know	Yes	By swallowing tablets	Do not know	Not applicable	2	Low level of Knowledge (0-4)	No	Not applicable	Not applicable	Not applicable	Not applicable	Not applicable	No	No	Not yet enrolled in the school	Yes	Pond water	Deep well	Yes	No	No	No	At the School toilet	Yes	Washing clothes and dishes	Agree	Agree	Agree	Strongly agree	Strongly disagree	Strongly agree	Strongly disagree	Strongly agree	Disagree	Strongly agree	Strongly disagree
Nyengedi	Nyengedi	Nyengedi Primary School	Male	6	6-9 years	Standard one	6	6-9 years	Yes	Home	Do not know	Do not know	Do not know	Do not know	Not applicable	Do not know	Not applicable	0	Low level of Knowledge (0-4)	No	Not applicable	Not applicable	Not applicable	Not applicable	Not applicable	No	No	Not yet enrolled in the school	Yes	River	Tap water	Yes	Yes	No	No	At the School toilet	Yes	Fetching water	Not sure	Not sure	Not sure	Not sure	Not sure	Not sure	Not sure	Not sure	Not sure	Not sure	Not sure
Nyengedi	Nyengedi	Nyengedi Primary School	Female	6	6-9 years	Standard one	6	10-13 years	Yes	Home	Do not know	Do not know	Blood in urine	Yes	By swallowing tablets	Yes	Use of latrines	4	Low level of Knowledge (0-4)	Yes	More than six months ago	Yes	Yes	Not applicable	Not applicable	No	No	Not yet enrolled in the school	No	Not applicable	Tap water	No	Not applicable	Yes	No	At the School toilet	No	Not applicable	Not sure	Not sure	Not sure	Not sure	Not sure	Not sure	Not sure	Not sure	Not sure	Not sure	Not sure
Nyengedi	Nyengedi	Nyengedi Primary School	Female	9	6-9 years	Standard one	6	6-9 years	Yes	Home	By swimming and playing in infested water	Yes	Itching	Yes	By swallowing tablets	Yes	By avoiding contact with unprotected water bodies, use of piped water and use of latrines	7	Moderate level of Knowledge (5-8)	Yes	More than 3 months ago but less than six months	Yes	Yes	Not applicable	Not applicable	No	No	Not yet enrolled in the school	Yes	River	Tap water	Yes	Yes	Yes	No	In the bush	Yes	Washing Clothes, dishes and fetching water	Agree	Agree	Not sure	Not sure	Not sure	Not sure	Not sure	Not sure	Not sure	Not sure	Not sure
Nyengedi	Nyengedi	Nyengedi Primary School	Female	10	10-13 years	Standard one	10	10-13 years	Yes	Home	Do not know	Do not know	Do not know	Do not know	Not applicable	Do not know	Not applicable	0	Low level of Knowledge (0-4)	Yes	A month ago	Yes	Yes	Not applicable	Not applicable	No	No	Not yet enrolled in the school	Yes	River	Tap water	Yes	Yes	Yes	No	At the School toilet	Yes	Fetching water	Agree	Agree	Agree	Not sure	Not sure	Not sure	Not sure	Not sure	Not sure	Not sure	Not sure
Nyengedi	Nyengedi	Nyengedi Primary School	Female	6	6-9 years	Standard one	6	6-9 years	Yes	Home	Do not know	Do not know	Do not know	Do not know	Not applicable	Do not know	Not applicable	0	Low level of Knowledge (0-4)	Yes	Currently I am suffering	No	No	Not applicable	Not applicable	No	No	Not yet enrolled in the school	No	Not applicable	Tap water	No	Not applicable	No	No	At the School toilet	No	Not applicable	Agree	Agree	Not sure	Not sure	Not sure	Not sure	Not sure	Not sure	Not sure	Not sure	Not sure
Nyengedi	Nyengedi	Nyengedi Primary School	Female	6	6-9 years	Standard one	6	6-9 years	Yes	Home	By swimming and playing in infested water	Do not know	Blood in urine	Do not know	Not applicable	Do not know	Not applicable	2	Low level of Knowledge (0-4)	Yes	A month ago	No	Yes	Not applicable	Not applicable	No	No	Not yet enrolled in the school	No	Not applicable	Tap water	No	Not applicable	No	No	In the bush	No	Not applicable	Not sure	Not sure	Not sure	Not sure	Not sure	Not sure	Not sure	Not sure	Not sure	Not sure	Not sure
Nyengedi	Nyengedi	Nyengedi Primary School	Female	8	6-9 years	Standard one	8	6-9 years	Yes	Home	Do not know	Do not know	Do not know	Do not know	Not applicable	Do not know	Not applicable	0	Low level of Knowledge (0-4)	No	Not applicable	Not applicable	Not applicable	Not applicable	Not applicable	No	No	Not yet enrolled in the school	No	Not applicable	Deep well	No	Not applicable	No	No	In the bush	No	Not applicable	Not sure	Not sure	Not sure	Not sure	Not sure	Not sure	Not sure	Not sure	Not sure	Not sure	Not sure
Nyengedi	Nyengedi	Nyengedi Primary School	Female	7	6-9 years	Standard one	7	6-9 years	Yes	School	Do not know	Do not know	Do not know	Do not know	Not applicable	Do not know	Not applicable	0	Low level of Knowledge (0-4)	No	Not applicable	Not applicable	Not applicable	Not applicable	Not applicable	No	No	Not yet enrolled in the school	No	Not applicable	Tap and deep well	No	Not applicable	No	No	At the School toilet	No	Not applicable	Not sure	Not sure	Not sure	Not sure	Not sure	Not sure	Not sure	Not sure	Not sure	Not sure	Not sure
Nyengedi	Nyengedi	Nyengedi Primary School	Female	7	6-9 years	Standard one	7	6-9 years	Yes	Home	Do not know	Do not know	Do not know	Do not know	Not applicable	Do not know	Not applicable	0	Low level of Knowledge (0-4)	No	Not applicable	Not applicable	Not applicable	Not applicable	Not applicable	No	No	Not yet enrolled in the school	No	Not applicable	Tap and deep well	No	Not applicable	Yes	No	At the School toilet	No	Not applicable	Not sure	Not sure	Not sure	Not sure	Not sure	Not sure	Not sure	Not sure	Not sure	Not sure	Not sure
Nyengedi	Nyengedi	Nyengedi Primary School	Female	8	6-9 years	Standard one	8	6-9 years	Yes	Home	By swimming and playing in infested water	Do not know	Blood in urine	Do not know	Not applicable	Do not know	Not applicable	2	Low level of Knowledge (0-4)	No	Not applicable	Not applicable	Not applicable	Not applicable	Not applicable	No	No	Not yet enrolled in the school	Yes	Irrigation scheme	Tap water	Yes	Yes	No	No	At the School toilet	Yes	Fetching water	Not sure	Not sure	Not sure	Not sure	Not sure	Not sure	Not sure	Not sure	Not sure	Not sure	Not sure
Nyengedi	Nyengedi	Nyengedi Primary School	Female	11	10-13 years	Standard three	11	10-13 years	Yes	Dispensary	By swimming and playing in infested water	No	Blood in urine	Yes	By swallowing tablets	Yes	By avoiding contact with unprotected water bodies, use of piped water and use of latrines	7	Moderate level of Knowledge (5-8)	Yes	A year ago	Yes	Yes	Yes	Not applicable	Yes	No	Didnot attend the school on the MDA day	Yes	River	Tap water	Yes	No	Yes	No	At the School toilet	Yes	Washing clothes and dishes	Agree	Agree	Agree	Disagree	Agree	Not sure	Not sure	Disagree	Agree	Not sure	Not sure
Nyengedi	Nyengedi	Nyengedi Primary School	Female	11	10-13 years	Standard three	11	10-13 years	Yes	Home	By swimming and playing in infested water	No	Do not know	Yes	By swallowing tablets	Yes	Treatment using anti-schistosomal medicine + use of latrines	5	Moderate level of Knowledge (5-8)	No	Not applicable	Not applicable	Not applicable	Yes	Not applicable	Yes	Yes	Not applicable	Yes	River	Tap water	Yes	Yes	No	No	In the bush	Yes	Washing Clothes, dishes and fetching water	Agree	Agree	Agree	Disagree	Agree	Disagree	Agree	Disagree	Agree	Disagree	Agree
Nyengedi	Nyengedi	Nyengedi Primary School	Female	10	10-13 years	Standard three	10	10-13 years	Yes	Home	By swimming and playing in infested water	No	Blood in urine	Yes	By swallowing tablets	Yes	Do not know	5	Moderate level of Knowledge (5-8)	No	Not applicable	Not applicable	Not applicable	Yes	Not applicable	Yes	No	Sick	No	Not applicable	Tap and deep well	No	Not applicable	No	No	At the School toilet	No	Not applicable	Agree	Agree	Agree	Agree	Disagree	Agree	Disagree	Agree	Strongly disagree	Strongly agree	Strongly disagree
Nyengedi	Nyengedi	Nyengedi Primary School	Female	10	10-13 years	Standard three	10	10-13 years	Yes	Home	By swimming and playing in infested water	Yes	Blood in urine	Yes	By swallowing tablets	No	Not applicable	5	Moderate level of Knowledge (5-8)	Yes	A year ago	Yes	Yes	Yes	Not applicable	Yes	Yes	Not applicable	Yes	Irrigation scheme	Tap and deep well	Yes	Yes	Yes	No	At the School toilet	Yes	Washing Clothes, dishes and fetching water	Agree	Agree	Agree	Agree	Disagree	Agree	Disagree	Disagree	Agree	Not sure	Not sure
Nyengedi	Nyengedi	Nyengedi Primary School	Female	10	10-13 years	Standard three	10	10-13 years	Yes	Home	By swimming and playing in infested water	No	Blood in urine	Yes	By swallowing tablets	Yes	Do not know	5	Moderate level of Knowledge (5-8)	Yes	More than six months ago	Yes	Yes	Yes	Not applicable	Yes	Yes	Not applicable	Yes	Pond water	Tap and deep well	Yes	Yes	Yes	No	At the School toilet	Yes	Fetching water	Agree	Agree	Disagree	Disagree	Agree	Agree	Disagree	Strongly agree	Disagree	Agree	Disagree
Nyengedi	Nyengedi	Nyengedi Primary School	Female	9	6-9 years	Standard three	9	6-9 years	Yes	School	By swimming and playing in infested water	No	Blood in urine	Yes	By swallowing tablets	No	Not applicable	4	Low level of Knowledge (0-4)	No	Not applicable	Not applicable	Not applicable	Yes	Not applicable	Yes	Yes	Not applicable	Yes	Irrigation scheme	Tap and deep well	Yes	No	No	No	At the School toilet	Yes	Washing Clothes, dishes and fetching water	Agree	Agree	Agree	Not sure	Not sure	Disagree	Agree	Disagree	Agree	Disagree	Agree
Nyengedi	Nyengedi	Nyengedi Primary School	Female	9	6-9 years	Standard three	9	6-9 years	Yes	Home	By swimming and playing in infested water	No	Blood in urine	Yes	By swallowing tablets	Yes	All of the mentioned measures	10	High level of Knowledge (9-11)	Yes	More than six months ago	Yes	Yes	Yes	Not applicable	Yes	Yes	Not applicable	Yes	Dam	Tap water	Yes	No	No	No	At the School toilet	Yes	Washing clothes and dishes	Strongly agree	Strongly agree	Agree	Disagree	Agree	Disagree	Agree	Not sure	Not sure	Not sure	Not sure
Nyengedi	Nyengedi	Nyengedi Primary School	Male	13	10-13 years	Standard three	13	10-13 years	Yes	School	By swimming and playing in infested water	Yes	Blood in urine	Yes	By swallowing tablets	Yes	By avoiding contact with unprotected water bodies, use of piped water and use of latrines	8	Moderate level of Knowledge (5-8)	Yes	A year ago	No	Yes	Yes	Not applicable	Yes	Yes	Not applicable	Yes	River	Tap water	Yes	Yes	No	No	At the School toilet	Yes	Washing Clothes, dishes and fetching water	Agree	Agree	Disagree	Disagree	Agree	Disagree	Agree	Disagree	Agree	Agree	Disagree
Nyengedi	Nyengedi	Nyengedi Primary School	Male	12	10-13 years	Standard three	12	10-13 years	Yes	Home	By swimming and playing in infested water	Yes	Blood in urine	Yes	By swallowing tablets	Yes	Treatment using anti-schistosomal medicine	7	Moderate level of Knowledge (5-8)	Yes	A year ago	Yes	Yes	Yes	Not applicable	Yes	Yes	Not applicable	Yes	Pond water	Tap and deep well	Yes	No	No	No	At the School toilet	Yes	Washing Clothes, dishes and fetching water	Agree	Agree	Agree	Disagree	Agree	Disagree	Agree	Disagree	Agree	Agree	Disagree
Nyengedi	Nyengedi	Nyengedi Primary School	Male	8	6-9 years	Standard three	8	6-9 years	Yes	Dispensary	By swimming and playing in infested water	Yes	Blood in urine	Yes	By swallowing tablets	Yes	Treatment using anti-schistosomal medicine + avoiding contact with unprotected water +Use of latrines	8	Moderate level of Knowledge (5-8)	Yes	A year ago	Yes	Yes	Yes	Not applicable	Yes	Yes	Not applicable	Yes	River	Tap water	Yes	No	Yes	No	At the School toilet	Yes	Washing Clothes, dishes and fetching water	Agree	Agree	Agree	Disagree	Agree	Disagree	Agree	Not sure	Not sure	Not sure	Not sure
Nyengedi	Nyengedi	Nyengedi Primary School	Male	11	10-13 years	Standard three	11	10-13 years	Yes	Mass media	By drinking dirty water	Do not know	Blood in urine	Do not know	Not applicable	Do not know	Not applicable	1	Low level of Knowledge (0-4)	Yes	More than six months ago	Yes	Yes	Yes	Not applicable	Yes	Yes	Not applicable	Yes	River	Tap and deep well	Yes	Yes	No	No	At the School toilet	Yes	All of the mentioned activities	Not sure	Not sure	Not sure	Not sure	Not sure	Not sure	Not sure	Not sure	Not sure	Not sure	Not sure
Nyengedi	Nyengedi	Nyengedi Primary School	Female	10	10-13 years	Standard three	10	10-13 years	Yes	Dispensary	By swimming and playing in infested water	Yes	Blood in urine	Yes	By swallowing tablets	Yes	By avoiding contact with unprotected water bodies	7	Moderate level of Knowledge (5-8)	No	Not applicable	Not applicable	Not applicable	Yes	Not applicable	Yes	No	Didnot attend the school on the MDA day	No	Not applicable	Tap and deep well	Yes	No	Yes	No	At the School toilet	No	Not applicable	Strongly agree	Strongly agree	Agree	Strongly disagree	Strongly agree	Strongly disagree	Strongly agree	Strongly disagree	Strongly agree	Strongly disagree	Strongly agree
Nyengedi	Nyengedi	Nyengedi Primary School	Female	11	10-13 years	Standard three	11	10-13 years	Yes	School	Do not know	Do not know	Do not know	Do not know	Not applicable	Do not know	Not applicable	0	Low level of Knowledge (0-4)	Yes	A year ago	No	Yes	Yes	Not applicable	Yes	No	Sick	Yes	River	Tap water	Yes	No	No	No	At the School toilet	Yes	Washing Clothes, dishes and fetching water	Agree	Agree	Not sure	Not sure	Not sure	Disagree	Agree	Disagree	Agree	Disagree	Agree
Nyengedi	Nyengedi	Nyengedi Primary School	Female	10	10-13 years	Standard three	10	10-13 years	Yes	Home	By swimming and playing in infested water	Yes	Blood in urine	Yes	By swallowing tablets	Yes	Use of latrines	6	Moderate level of Knowledge (5-8)	No	Not applicable	Not applicable	Not applicable	Yes	Not applicable	Yes	Yes	Not applicable	No	Not applicable	Tap and deep well	No	Not applicable	Yes	No	At the School toilet	No	Not applicable	Agree	Agree	Agree	Disagree	Agree	Strongly disagree	Strongly agree	Strongly disagree	Strongly agree	Strongly disagree	Strongly agree
Nyengedi	Nyengedi	Nyengedi Primary School	Female	10	10-13 years	Standard three	10	10-13 years	Yes	Home	By swimming and playing in infested water	Yes	Blood in urine	Yes	By swallowing tablets	Yes	By improving of personal hygiene	7	Moderate level of Knowledge (5-8)	Yes	A year ago	No	Yes	Yes	Not applicable	Yes	Yes	Not applicable	Yes	Irrigation scheme	Tap water	Yes	Yes	No	No	At the School toilet	Yes	Washing Clothes, dishes and fetching water	Not sure	Agree	Not sure	Strongly disagree	Strongly agree	Strongly disagree	Strongly agree	Strongly disagree	Strongly agree	Strongly disagree	Strongly agree
Nyengedi	Nyengedi	Nyengedi Primary School	Female	9	6-9 years	Standard three	9	6-9 years	Yes	Home	By swimming and playing in infested water	Do not know	Blood in urine	Yes	By swallowing tablets	Yes	By avoiding contact with unprotected water bodies	6	Moderate level of Knowledge (5-8)	No	Not applicable	Not applicable	Not applicable	Yes	Not applicable	Yes	Yes	Not applicable	Yes	River	Tap water	Yes	No	No	No	At the School toilet	Yes	Washing Clothes, dishes and fetching water	Agree	Strongly agree	Strongly Agree	Disagree	Agree	Disagree	Agree	Disagree	Agree	Disagree	Agree
Nyengedi	Nyengedi	Nyengedi Primary School	Female	11	10-13 years	Standard three	11	10-13 years	Yes	Dispensary	By swimming and playing in infested water	No	Blood in urine	Yes	By swallowing tablets	Yes	Use of latrines	5	Moderate level of Knowledge (5-8)	Yes	Currently I am suffering	No	No	Yes	Not applicable	Yes	Yes	Not applicable	No	Not applicable	Tap and deep well	No	Not applicable	No	No	At the School toilet	No	Not applicable	Agree	Not sure	Not sure	Strongly disagree	Strongly agree	Disagree	Agree	Disagree	Agree	Agree	Disagree
Nyengedi	Nyengedi	Nyengedi Primary School	Male	11	10-13 years	Standard three	11	10-13 years	Yes	Home	By swimming and playing in infested water	Do not know	Stomachache	Yes	By swallowing tablets	Yes	Use of pipe water	6	Moderate level of Knowledge (5-8)	Yes	More than six months ago	Yes	Yes	Yes	Not applicable	Yes	Yes	Not applicable	Yes	River	Tap water	Yes	Yes	No	No	At the School toilet	Yes	Fishing	Agree	Agree	Agree	Strongly disagree	Strongly agree	Strongly disagree	Strongly agree	Disagree	Agree	Disagree	Agree
Nyengedi	Nyengedi	Nyengedi Primary School	Male	11	10-13 years	Standard three	11	10-13 years	Yes	Home	By swimming and playing in infested water	Yes	Blood in urine	Yes	By swallowing tablets	Yes	By avoiding contact with unprotected water bodies	7	Moderate level of Knowledge (5-8)	Yes	More than six months ago	Yes	Yes	Yes	Not applicable	Yes	Yes	Not applicable	Yes	Irrigation scheme	Tap water	Yes	Yes	No	No	At the School toilet	Yes	All of the mentioned activities	Agree	Agree	Strongly Agree	Agree	Disagree	Agree	Disagree	Strongly agree	Disagree	Disagree	Agree
Nyengedi	Nyengedi	Nyengedi Primary School	Male	10	10-13 years	Standard three	10	10-13 years	Yes	School	By swimming and playing in infested water	Do not know	Stomachache	Yes	By swallowing tablets	Yes	Use of pipe water	6	Moderate level of Knowledge (5-8)	Yes	A year ago	Yes	Yes	Yes	Not applicable	Yes	Yes	Not applicable	No	Not applicable	Tap water	No	Not applicable	No	No	At the School toilet	No	Not applicable	Agree	Strongly agree	Agree	Not sure	Not sure	Not sure	Not sure	Not sure	Not sure	Not sure	Not sure
Nyengedi	Nyengedi	Nyengedi Primary School	Male	8	6-9 years	Standard three	8	6-9 years	Yes	Home	By swimming and playing in infested water	Do not know	Blood in urine	Yes	By swallowing tablets	Yes	Treatment using anti-schistosomal medicine	6	Moderate level of Knowledge (5-8)	No	Not applicable	Not applicable	Not applicable	Yes	Not applicable	Yes	Yes	Not applicable	Yes	River	Tap water	Yes	Yes	No	No	At the School toilet	Yes	Fishing	Strongly agree	Strongly agree	Agree	Not sure	Not sure	Not sure	Not sure	Not sure	Not sure	Not sure	Not sure
Nyengedi	Nyengedi	Nyengedi Primary School	Male	13	10-13 years	Standard three	13	10-13 years	Yes	Home	By swimming and playing in infested water	Yes	Stomachache	Yes	By swallowing tablets	Yes	By avoiding contact with unprotected water bodies, use of piped water and use of latrines	8	Moderate level of Knowledge (5-8)	No	Not applicable	Not applicable	Not applicable	Yes	Not applicable	Yes	Yes	Not applicable	Yes	Pond water	Tap water	Yes	Yes	Yes	No	At the School toilet	Yes	Agricultural activities	Strongly agree	Strongly agree	Strongly Agree	Disagree	Agree	Disagree	Agree	Disagree	Agree	Disagree	Agree
Nyengedi	Nyengedi	Nyengedi Primary School	Male	10	10-13 years	Standard three	10	10-13 years	Yes	School	By swimming and playing in infested water	Yes	Blood in urine	Yes	By swallowing tablets	Yes	Use of latrines	6	Moderate level of Knowledge (5-8)	Yes	A year ago	Yes	Yes	Yes	Not applicable	Yes	Yes	Not applicable	Yes	Spring	Tap water	Yes	No	Yes	No	At the School toilet	Yes	Washing clothes and dishes	Agree	Agree	Agree	Agree	Disagree	Agree	Disagree	Strongly agree	Disagree	Strongly agree	Strongly disagree
Nyengedi	Nyengedi	Nyengedi Primary School	Male	10	10-13 years	Standard three	10	10-13 years	Yes	Home	By swimming and playing in infested water	Yes	Blood in urine	Yes	By swallowing tablets	Yes	By improving of personal hygiene	7	Moderate level of Knowledge (5-8)	Yes	A year ago	No	Yes	Yes	Not applicable	Yes	Yes	Not applicable	Yes	River	Tap and deep well	Yes	No	Yes	No	In the bush	Yes	All of the mentioned activities	Agree	Agree	Agree	Agree	Disagree	Agree	Disagree	Disagree	Agree	Disagree	Agree
Nyengedi	Nyengedi	Nyengedi Primary School	Male	11	10-13 years	Standard three	11	10-13 years	Yes	Home	Do not know	Do not know	Blood in urine	Do not know	Not applicable	Do not know	Not applicable	1	Low level of Knowledge (0-4)	Yes	More than 3 months ago but less than six months	Yes	Yes	Yes	Not applicable	Yes	Yes	Not applicable	Yes	Irrigation scheme	Tap water	Yes	Yes	No	Yes	At the School toilet	Yes	Washing Clothes, dishes and fetching water	Agree	Agree	Strongly Agree	Not sure	Not sure	Not sure	Not sure	Not sure	Not sure	Not sure	Not sure
Nyengedi	Nyengedi	Nyengedi Primary School	Male	11	10-13 years	Standard three	11	10-13 years	Yes	School	By swimming and playing in infested water	Yes	Blood in urine	Yes	By swallowing tablets	Yes	Use of pipe water	7	Moderate level of Knowledge (5-8)	Yes	Currently I am suffering	Yes	Yes	Yes	Not applicable	Yes	Yes	Not applicable	Yes	Pond water	Tap water	Yes	No	Yes	Yes	At the School toilet	Yes	Washing clothes and dishes	Disagree	Agree	Agree	Strongly agree	Strongly disagree	Strongly agree	Strongly disagree	Disagree	Agree	Disagree	Agree
Nyengedi	Nyengedi	Nyengedi Primary School	Male	11	10-13 years	Standard three	11	10-13 years	Yes	School	By swimming and playing in infested water	No	Blood in urine	Yes	By swallowing tablets	No	Not applicable	4	Low level of Knowledge (0-4)	Yes	More than 3 months ago but less than six months	Yes	Yes	Yes	Not applicable	Yes	Yes	Not applicable	Yes	River	Tap water	Yes	No	No	No	At the School toilet	Yes	All of the mentioned activities	Strongly agree	Strongly agree	Strongly Agree	Agree	Disagree	Agree	Disagree	Strongly agree	Disagree	Agree	Disagree
Nyengedi	Nyengedi	Nyengedi Primary School	Female	9	6-9 years	Standard three	9	6-9 years	Yes	Friend	Do not know	Do not know	Do not know	Do not know	Not applicable	Do not know	Not applicable	0	Low level of Knowledge (0-4)	No	Not applicable	Not applicable	Not applicable	Yes	Not applicable	Yes	Yes	Not applicable	No	Not applicable	Tap and deep well	No	Not applicable	No	No	At the School toilet	No	Not applicable	Not sure	Not sure	Not sure	Not sure	Not sure	Not sure	Not sure	Not sure	Not sure	Not sure	Not sure
Nyengedi	Nyengedi	Nyengedi Primary School	Female	11	10-13 years	Standard three	11	10-13 years	Yes	Home	Do not know	No	Stomachache	Yes	By injection	Yes	Treatment using anti-schistosomal medicine	4	Low level of Knowledge (0-4)	No	Not applicable	Not applicable	Not applicable	Yes	Not applicable	Yes	Yes	Not applicable	No	Not applicable	Tap and deep well	No	Not applicable	Yes	Yes	At the School toilet	Yes	Fishing	Strongly agree	Strongly agree	Strongly Agree	Agree	Disagree	Agree	Disagree	Strongly agree	Disagree	Agree	Disagree
Nyengedi	Nyengedi	Nyengedi Primary School	Female	9	6-9 years	Standard three	9	6-9 years	Yes	Dispensary	Do not know	Yes	Stomachache	Yes	By injection	No	Not applicable	3	Low level of Knowledge (0-4)	Yes	A year ago	No	Yes	Yes	Not applicable	Yes	Yes	Not applicable	Yes	Pond water	Tap and deep well	Yes	Yes	No	No	At the School toilet	Yes	Washing Clothes, dishes and fetching water	Agree	Agree	Agree	Agree	Disagree	Agree	Disagree	Strongly agree	Disagree	Agree	Disagree
Nyengedi	Nyengedi	Nyengedi Primary School	Female	9	6-9 years	Standard three	9	6-9 years	Yes	School	Do not know	Yes	Do not know	No	Not applicable	No	Not applicable	1	Low level of Knowledge (0-4)	Yes	A year ago	No	Yes	Yes	Not applicable	Yes	Yes	Not applicable	Yes	River	Tap and deep well	Yes	Yes	No	Yes	At the School toilet	Yes	Washing Clothes, dishes and fetching water	Agree	Disagree	Disagree	Disagree	Agree	Disagree	Agree	Disagree	Agree	Agree	Disagree
Nyengedi	Nyengedi	Nyengedi Primary School	Female	8	6-9 years	Standard three	8	6-9 years	Yes	Home	By swimming and playing in infested water	No	Do not know	Yes	By swallowing tablets	No	Not applicable	3	Low level of Knowledge (0-4)	No	Not applicable	Not applicable	Not applicable	Yes	Not applicable	Yes	Yes	Not applicable	Yes	River	Tap water	Yes	No	Yes	No	At the School toilet	Yes	Washing clothes and dishes	Agree	Disagree	Disagree	Disagree	Agree	Disagree	Agree	Disagree	Agree	Disagree	Agree
Nyengedi	Nyengedi	Nyengedi Primary School	Male	12	10-13 years	Standard three	12	10-13 years	Yes	Home	By swimming and playing in infested water	No	Blood in urine	Yes	By swallowing tablets	Yes	By improving of personal hygiene	6	Moderate level of Knowledge (5-8)	Yes	More than six months ago	Yes	Yes	Yes	Not applicable	Yes	No	Didnot attend the school on the MDA day	Yes	River	Tap water	Yes	No	Yes	Yes	At the School toilet	Yes	Fetching water	Strongly agree	Strongly agree	Strongly Agree	Disagree	Agree	Agree	Disagree	Strongly agree	Disagree	Not sure	Not sure
Nyengedi	Nyengedi	Nyengedi Primary School	Male	10	10-13 years	Standard three	10	10-13 years	Yes	Home	By swimming and playing in infested water	Yes	Blood in urine	Yes	By swallowing tablets	Yes	Treatment using anti-schistosomal medicine	7	Moderate level of Knowledge (5-8)	Yes	More than 3 months ago but less than six months	No	Yes	Yes	Not applicable	Yes	Yes	Not applicable	Yes	River	Tap water	Yes	No	Yes	No	In the bush	Yes	Fetching water	Strongly agree	Agree	Agree	Agree	Disagree	Not sure	Not sure	Not sure	Not sure	Not sure	Not sure
Nyengedi	Nyengedi	Nyengedi Primary School	Male	11	10-13 years	Standard three	11	10-13 years	Yes	Dispensary	By swimming and playing in infested water	Do not know	Blood in urine	No	Not applicable	Yes	By improving of personal hygiene	4	Low level of Knowledge (0-4)	Yes	More than 3 months ago but less than six months	Yes	Yes	Yes	Not applicable	Yes	Yes	Not applicable	Yes	River	Tap water	Yes	No	No	Yes	At the School toilet	Yes	Fetching water	Agree	Not sure	Disagree	Agree	Disagree	Strongly disagree	Strongly agree	Not sure	Not sure	Agree	Disagree
Nyengedi	Nyengedi	Nyengedi Primary School	Male	11	10-13 years	Standard three	11	10-13 years	Yes	Home	By swimming and playing in infested water	Yes	Blood in urine	No	Not applicable	No	Not applicable	3	Low level of Knowledge (0-4)	Yes	More than 3 months ago but less than six months	No	Yes	Yes	Not applicable	Yes	Yes	Not applicable	Yes	River	Tap water	Yes	No	No	No	At the School toilet	Yes	All of the mentioned activities	Strongly agree	Strongly disagree	Not sure	Disagree	Agree	Disagree	Agree	Not sure	Not sure	Strongly disagree	Strongly agree
Nyengedi	Nyengedi	Nyengedi Primary School	Male	11	10-13 years	Standard three	11	10-13 years	Yes	Home	By swimming and playing in infested water	Yes	Blood in urine	No	Not applicable	No	Not applicable	3	Low level of Knowledge (0-4)	Yes	Currently I am suffering	No	No	Yes	Not applicable	Yes	No	New comer (no school MDA in the previous shool)	Yes	River	Tap water	Yes	No	Yes	No	At the School toilet	Yes	Fetching water	Strongly agree	Disagree	Strongly disagree	Agree	Disagree	Agree	Disagree	Not sure	Not sure	Strongly disagree	Strongly agree
Nyengedi	Nyengedi	Nyengedi Primary School	Female	12	10-13 years	Standard three	12	10-13 years	Yes	Home	By swimming and playing in infested water	Yes	Blood in urine	Yes	By swallowing tablets	No	Not applicable	5	Moderate level of Knowledge (5-8)	Yes	More than 3 months ago but less than six months	Yes	Yes	Yes	Not applicable	Yes	Yes	Not applicable	Yes	River	Tap water	Yes	No	No	No	At the School toilet	Yes	Washing Clothes, dishes and fetching water	Agree	Agree	Agree	Strongly agree	Strongly disagree	Agree	Disagree	Not sure	Not sure	Strongly disagree	Strongly agree
Nyengedi	Nyengedi	Nyengedi Primary School	Female	13	10-13 years	Standard three	13	10-13 years	Yes	Home	By swimming and playing in infested water	Yes	Blood in urine	No	Not applicable	No	Not applicable	3	Low level of Knowledge (0-4)	Yes	A month ago	Yes	Yes	Yes	Not applicable	Yes	Yes	Not applicable	Yes	River	Tap water	Yes	No	No	No	At the School toilet	Yes	Washing clothes and dishes	Strongly agree	Agree	Strongly disagree	Agree	Disagree	Agree	Disagree	Strongly agree	Disagree	Agree	Disagree
Nyengedi	Nyengedi	Nyengedi Primary School	Female	10	10-13 years	Standard three	10	10-13 years	Yes	Home	By swimming and playing in infested water	Yes	Blood in urine	No	Not applicable	No	Not applicable	3	Low level of Knowledge (0-4)	No	Not applicable	Not applicable	Not applicable	Yes	Not applicable	Yes	Yes	Not applicable	Yes	River	Tap water	Yes	Yes	No	No	At the School toilet	Yes	Washing clothes and dishes	Strongly agree	Strongly disagree	Disagree	Agree	Disagree	Agree	Disagree	Not sure	Not sure	Strongly disagree	Strongly agree
Nyengedi	Nyengedi	Nyengedi Primary School	Female	13	10-13 years	Standard three	13	10-13 years	Yes	Home	By swimming and playing in infested water	No	Blood in urine	Yes	By swallowing tablets	Yes	Use of latrines	5	Moderate level of Knowledge (5-8)	Yes	More than 3 months ago but less than six months	No	Yes	Yes	Not applicable	Yes	Yes	Not applicable	Yes	Pond water	Tap and deep well	Yes	No	No	No	At the School toilet	Yes	Washing clothes and dishes	Strongly agree	Agree	Agree	Disagree	Agree	Agree	Disagree	Strongly agree	Disagree	Disagree	Agree
Nyengedi	Nyengedi	Nyengedi Primary School	Male	12	10-13 years	Standard three	12	10-13 years	Yes	Home	By swimming and playing in infested water	Yes	Itching	Yes	By swallowing tablets	Yes	Treatment using anti-schistosomal medicine	6	Moderate level of Knowledge (5-8)	Yes	Currently I am suffering	Yes	Yes	Yes	Not applicable	Yes	Yes	Not applicable	Yes	Pond water	Deep well	Yes	No	No	No	In the bush	Yes	Fetching water	Strongly agree	Strongly agree	Strongly Agree	Strongly agree	Strongly disagree	Strongly agree	Strongly disagree	Strongly agree	Disagree	Disagree	Agree
Nyengedi	Nyengedi	Nyengedi Primary School	Male	11	10-13 years	Standard three	11	10-13 years	Yes	Dispensary	By swimming and playing in infested water	No	Blood in urine	Yes	By swallowing tablets	Yes	By avoiding contact with unprotected water bodies	6	Moderate level of Knowledge (5-8)	Yes	More than six months ago	Yes	Yes	Yes	Not applicable	Yes	Yes	Not applicable	Yes	Dam	Deep well	Yes	Yes	Yes	No	At the School toilet	Yes	Washing clothes and dishes	Not sure	Agree	Agree	Agree	Disagree	Agree	Disagree	Strongly agree	Disagree	Strongly disagree	Strongly agree
Nyengedi	Nyengedi	Nyengedi Primary School	Female	9	6-9 years	Standard three	9	6-9 years	Yes	School	By swimming and playing in infested water	Yes	Do not know	Yes	By swallowing tablets	No	Not applicable	4	Low level of Knowledge (0-4)	No	Not applicable	Not applicable	Not applicable	Yes	Not applicable	Yes	Yes	Not applicable	Yes	Pond water	Tap water	Yes	No	No	No	At the School toilet	Yes	Washing clothes and dishes	Agree	Agree	Agree	Agree	Disagree	Disagree	Agree	Not sure	Not sure	Not sure	Not sure
Nyengedi	Nyengedi	Nyengedi Primary School	Male	11	10-13 years	Standard three	11	10-13 years	Yes	School	By swimming and playing in infested water	Yes	Blood in feces	Yes	By swallowing tablets	Yes	By avoiding contact with unprotected water bodies	6	Moderate level of Knowledge (5-8)	Yes	More than six months ago	Yes	Yes	Yes	Not applicable	Yes	Yes	Not applicable	Yes	Dam	Deep well	Yes	Yes	No	No	I run at home	Yes	Washing clothes and dishes	Agree	Agree	Agree	Strongly agree	Strongly disagree	Agree	Disagree	Agree	Strongly disagree	Agree	Disagree
Nyengedi	Nyengedi	Nyengedi Primary School	Male	10	10-13 years	Standard three	10	10-13 years	Yes	Home	By swimming and playing in infested water	No	Itching	Yes	By swallowing tablets	Yes	Use of latrines	4	Low level of Knowledge (0-4)	No	Not applicable	Not applicable	Not applicable	Yes	Not applicable	Yes	Yes	Not applicable	Yes	River	Deep well	Yes	No	Yes	No	In the bush	Yes	Fetching water	Strongly agree	Strongly agree	Strongly Agree	Strongly disagree	Strongly agree	Strongly disagree	Strongly agree	Strongly agree	Disagree	Agree	Disagree
Nyengedi	Nyengedi	Nyengedi Primary School	Male	11	10-13 years	Standard three	11	10-13 years	Yes	Home	By swimming and playing in infested water	Yes	Blood in urine	Yes	By swallowing tablets	Yes	Treatment using anti-schistosomal medicine	7	Moderate level of Knowledge (5-8)	Yes	More than six months ago	No	Yes	Yes	Not applicable	Yes	Yes	Not applicable	Yes	River	Tap water	Yes	Yes	Yes	No	At the School toilet	Yes	Washing clothes and dishes	Strongly agree	Strongly agree	Strongly Agree	Strongly agree	Strongly disagree	Strongly agree	Strongly disagree	Strongly agree	Disagree	Strongly disagree	Strongly agree
Nyengedi	Nyengedi	Nyengedi Primary School	Male	9	6-9 years	Standard three	9	6-9 years	Yes	Home	By swimming and playing in infested water	Yes	Blood in urine	Yes	By swallowing tablets	Yes	By avoiding contact with unprotected water bodies	7	Moderate level of Knowledge (5-8)	Yes	A year ago	Yes	Yes	Yes	Not applicable	Yes	Yes	Not applicable	Yes	Pond water	Deep well	Yes	No	No	No	I run at home	Yes	Fetching water	Strongly agree	Agree	Agree	Strongly agree	Strongly disagree	Strongly agree	Strongly disagree	Agree	Strongly disagree	Strongly disagree	Strongly agree
Nyengedi	Nyengedi	Nyengedi Primary School	Male	10	10-13 years	Standard three	10	10-13 years	Yes	Dispensary	By swimming and playing in infested water	Yes	Blood in urine	Yes	By swallowing tablets	Yes	By avoiding contact with unprotected water bodies	7	Moderate level of Knowledge (5-8)	Yes	Currently I am suffering	No	No	Yes	Not applicable	Yes	Yes	Not applicable	Yes	Pond water	Deep well	Yes	No	No	No	In the bush	Yes	Washing clothes and dishes	Strongly agree	Agree	Agree	Agree	Disagree	Strongly agree	Strongly disagree	Agree	Strongly disagree	Strongly agree	Strongly disagree
Nyengedi	Nyengedi	Nyengedi Primary School	Female	9	6-9 years	Standard three	9	6-9 years	Yes	School	By swimming and playing in infested water	Yes	Itching	Yes	By swallowing tablets	Yes	By improving of personal hygiene	6	Moderate level of Knowledge (5-8)	Yes	A month ago	Yes	Yes	Yes	Not applicable	Yes	Yes	Not applicable	Yes	Irrigation scheme	Tap and deep well	Yes	Yes	No	No	At the School toilet	Yes	Fetching water	Strongly agree	Strongly agree	Strongly Agree	Strongly disagree	Strongly agree	Strongly disagree	Strongly agree	Strongly agree	Disagree	Strongly agree	Strongly disagree
Nyengedi	Nyengedi	Nyengedi Primary School	Female	10	10-13 years	Standard two	10	10-13 years	Yes	Mass media	By swimming and playing in infested water	Yes	Blood in urine	Yes	By swallowing tablets	No	Not applicable	6	Moderate level of Knowledge (5-8)	No	Not applicable	Not applicable	Not applicable	Yes	Not applicable	Yes	Yes	Not applicable	Yes	Pond water	Deep well	Yes	No	No	No	In the bush	Yes	Washing clothes and dishes	Strongly agree	Strongly agree	Strongly Agree	Strongly agree	Strongly disagree	Agree	Disagree	Not sure	Not sure	Strongly disagree	Strongly agree
Nyengedi	Nyengedi	Nyengedi Primary School	Female	14	14-17 years	Standard three	14	14 -17 years	Yes	Home	Do not know	Do not know	Blood in urine	Yes	By swallowing tablets	Yes	Use of latrines	3	Low level of Knowledge (0-4)	No	Not applicable	Not applicable	Not applicable	Yes	Not applicable	Yes	Yes	Not applicable	Yes	Dam	Deep well	Yes	No	No	No	At the School toilet	Yes	Washing clothes and dishes	Strongly agree	Strongly agree	Strongly Agree	Strongly agree	Strongly disagree	Strongly agree	Strongly disagree	Agree	Strongly disagree	Agree	Disagree
Nyengedi	Nyengedi	Nyengedi Primary School	Female	9	6-9 years	Standard two	9	6-9 years	Yes	Home	Do not know	Do not know	Do not know	Do not know	Not applicable	Do not know	Not applicable	0	Low level of Knowledge (0-4)	No	Not applicable	Not applicable	Not applicable	Yes	Not applicable	Yes	Yes	Not applicable	Yes	River	Tap water	Yes	Yes	Yes	No	At the School toilet	Yes	Washing Clothes, dishes and fetching water	Not sure	Not sure	Not sure	Not sure	Not sure	Not sure	Not sure	Not sure	Not sure	Not sure	Not sure
Nyengedi	Nyengedi	Nyengedi Primary School	Female	10	10-13 years	Standard two	10	10-13 years	Yes	Home	By swimming and playing in infested water	No	Blood in urine	Yes	By swallowing tablets	Yes	By avoiding contact with unprotected water bodies	6	Moderate level of Knowledge (5-8)	Yes	Currently I am suffering	No	No	Yes	Not applicable	Yes	Yes	Not applicable	Yes	River	Tap water	Yes	Yes	No	No	At the School toilet	Yes	Washing Clothes, dishes and fetching water	Agree	Agree	Agree	Agree	Disagree	Agree	Disagree	Strongly agree	Disagree	Agree	Disagree
Nyengedi	Nyengedi	Nyengedi Primary School	Female	8	6-9 years	Standard two	8	6-9 years	Yes	School	Do not know	Do not know	Do not know	Do not know	Not applicable	Do not know	Not applicable	0	Low level of Knowledge (0-4)	No	Not applicable	Not applicable	Not applicable	Yes	Not applicable	Yes	Yes	Not applicable	Yes	Irrigation scheme	Tap and deep well	Yes	Yes	No	No	At the School toilet	Yes	Washing Clothes, dishes and fetching water	Not sure	Not sure	Not sure	Not sure	Not sure	Not sure	Not sure	Not sure	Not sure	Not sure	Not sure
Nyengedi	Nyengedi	Nyengedi Primary School	Female	8	6-9 years	Standard two	8	6-9 years	Yes	Home	Do not know	Do not know	Do not know	Do not know	Not applicable	Do not know	Not applicable	0	Low level of Knowledge (0-4)	No	Not applicable	Not applicable	Not applicable	Yes	Not applicable	Yes	Yes	Not applicable	Yes	River	Tap water	Yes	Yes	No	No	In the bush	Yes	Washing clothes and dishes	Not sure	Not sure	Not sure	Not sure	Not sure	Not sure	Not sure	Not sure	Not sure	Not sure	Not sure
Nyengedi	Nyengedi	Nyengedi Primary School	Female	8	6-9 years	Standard two	8	6-9 years	Yes	Home	By swimming and playing in infested water	Do not know	Blood in urine	Do not know	Not applicable	Do not know	Not applicable	2	Low level of Knowledge (0-4)	No	Not applicable	Not applicable	Not applicable	Yes	Not applicable	Yes	Yes	Not applicable	No	Not applicable	Tap water	No	Not applicable	Yes	No	At the School toilet	No	Not applicable	Agree	Agree	Not sure	Not sure	Not sure	Not sure	Not sure	Not sure	Not sure	Not sure	Not sure
Nyengedi	Nyengedi	Nyengedi Primary School	Female	8	6-9 years	Standard two	8	6-9 years	Yes	School	By swimming and playing in infested water	Do not know	Blood in urine	Do not know	Not applicable	Do not know	Not applicable	2	Low level of Knowledge (0-4)	No	Not applicable	Not applicable	Not applicable	Yes	Not applicable	Yes	Yes	Not applicable	Yes	Pond water	Tap water	Yes	Yes	No	No	At the School toilet	Yes	Washing clothes and dishes	Strongly agree	Not sure	Not sure	Not sure	Not sure	Not sure	Not sure	Not sure	Not sure	Not sure	Not sure
Nyengedi	Nyengedi	Nyengedi Primary School	Female	10	10-13 years	Standard two	10	10-13 years	Yes	Home	By swimming and playing in infested water	Yes	Blood in urine	Yes	By swallowing tablets	Do not know	Not applicable	5	Moderate level of Knowledge (5-8)	Yes	More than six months ago	No	Yes	Yes	Not applicable	Yes	Yes	Not applicable	Yes	River	Tap water	Yes	Yes	No	No	At the School toilet	Yes	Washing Clothes, dishes and fetching water	Agree	Not sure	Not sure	Not sure	Not sure	Disagree	Agree	Disagree	Agree	Disagree	Agree
Nyengedi	Nyengedi	Nyengedi Primary School	Female	8	6-9 years	Standard two	8	6-9 years	Yes	Home	By swimming and playing in infested water	Do not know	Blood in urine	Yes	By swallowing tablets	Yes	By avoiding contact with unprotected water bodies	6	Moderate level of Knowledge (5-8)	Yes	More than 3 months ago but less than six months	Yes	Yes	Yes	Not applicable	Yes	Yes	Not applicable	Yes	River	Tap water	Yes	Yes	No	No	At the School toilet	Yes	Washing clothes and dishes	Agree	Agree	Not sure	Disagree	Agree	Not sure	Not sure	Not sure	Not sure	Not sure	Not sure
Nyengedi	Nyengedi	Nyengedi Primary School	Female	10	10-13 years	Standard two	10	10-13 years	Yes	School	Do not know	Do not know	Do not know	Do not know	Not applicable	Do not know	Not applicable	0	Low level of Knowledge (0-4)	No	Not applicable	Not applicable	Not applicable	Yes	Not applicable	Yes	Yes	Not applicable	No	Not applicable	Tap and deep well	No	Not applicable	Yes	No	At the School toilet	No	Not applicable	Not sure	Not sure	Not sure	Not sure	Not sure	Not sure	Not sure	Not sure	Not sure	Not sure	Not sure
Nyengedi	Nyengedi	Nyengedi Primary School	Male	8	6-9 years	Standard two	8	6-9 years	Yes	School	Do not know	Do not know	Do not know	Do not know	Not applicable	Do not know	Not applicable	0	Low level of Knowledge (0-4)	No	Not applicable	Not applicable	Not applicable	Yes	Not applicable	Yes	Yes	Not applicable	Yes	River	Tap water	Yes	Yes	Yes	No	At the School toilet	Yes	Washing Clothes, dishes and fetching water	Not sure	Not sure	Not sure	Not sure	Not sure	Not sure	Not sure	Not sure	Not sure	Not sure	Not sure
Nyengedi	Nyengedi	Nyengedi Primary School	Male	9	6-9 years	Standard two	9	6-9 years	Yes	Home	By swimming and playing in infested water	Yes	Blood in urine	Yes	By swallowing tablets	Yes	Treatment using anti-schistosomal medicine	7	Moderate level of Knowledge (5-8)	No	Not applicable	Not applicable	Not applicable	Yes	Not applicable	Yes	Yes	Not applicable	Yes	River	Tap and deep well	Yes	Yes	No	No	At the School toilet	Yes	Fetching water	Agree	Agree	Agree	Not sure	Not sure	Not sure	Not sure	Disagree	Agree	Disagree	Agree
Nyengedi	Nyengedi	Nyengedi Primary School	Male	7	10-13 years	Standard two	4	Less than 5 years	Yes	Home	By swimming and playing in infested water	No	Blood in urine	Yes	By swallowing tablets	Yes	Use of pipe water	6	Moderate level of Knowledge (5-8)	No	Not applicable	Not applicable	Not applicable	Yes	Not applicable	Yes	Yes	Not applicable	Yes	River	Tap and deep well	Yes	Yes	No	No	At the School toilet	Yes	Washing clothes and dishes	Agree	Agree	Agree	Disagree	Agree	Disagree	Agree	Disagree	Agree	Agree	Disagree
Nyengedi	Nyengedi	Nyengedi Primary School	Female	8	6-9 years	Standard two	8	6-9 years	Yes	Home	By swimming and playing in infested water	No	Blood in urine	Yes	By swallowing tablets	No	Not applicable	4	Low level of Knowledge (0-4)	No	Not applicable	Not applicable	Not applicable	Yes	Not applicable	Yes	Yes	Not applicable	Yes	River	Tap water	Yes	No	Yes	No	At the School toilet	Yes	Fetching water	Agree	Agree	Agree	Agree	Disagree	Disagree	Agree	Disagree	Agree	Disagree	Agree
Nyengedi	Nyengedi	Nyengedi Primary School	Female	7	6-9 years	Standard two	7	6-9 years	Yes	Home	By swimming and playing in infested water	No	Stomachache	No	Not applicable	No	Not applicable	1	Low level of Knowledge (0-4)	No	Not applicable	Not applicable	Not applicable	Yes	Not applicable	Yes	Yes	Not applicable	Yes	River	Tap water	Yes	Yes	Yes	No	At the School toilet	Yes	Washing clothes and dishes	Agree	Disagree	Disagree	Disagree	Agree	Disagree	Agree	Disagree	Agree	Disagree	Agree
Nyengedi	Nyengedi	Nyengedi Primary School	Female	8	6-9 years	Standard two	8	6-9 years	Yes	School	By swimming and playing in infested water	Yes	Blood in urine	Yes	By swallowing tablets	Yes	Use of latrines	6	Moderate level of Knowledge (5-8)	Yes	More than six months ago	Yes	Yes	Yes	Not applicable	Yes	Yes	Not applicable	Yes	Pond water	Tap water	Yes	No	Yes	No	At the School toilet	Yes	Washing Clothes, dishes and fetching water	Agree	Agree	Agree	Agree	Disagree	Not sure	Not sure	Disagree	Agree	Disagree	Agree
Nyengedi	Nyengedi	Nyengedi Primary School	Female	10	10-13 years	Standard two	10	10-13 years	Yes	Home	By swimming and playing in infested water	Yes	Blood in urine	Yes	By injection	Yes	All of the mentioned measures	9	High level of Knowledge (9-11)	Yes	A year ago	Yes	Yes	Yes	Not applicable	Yes	Yes	Not applicable	Yes	River	Tap water	Yes	No	Yes	No	In the bush	Yes	Washing Clothes, dishes and fetching water	Strongly agree	Strongly agree	Strongly Agree	Disagree	Agree	Disagree	Agree	Strongly agree	Disagree	Agree	Disagree
Nyengedi	Nyengedi	Nyengedi Primary School	Female	9	6-9 years	Standard two	9	6-9 years	Yes	School	By swimming and playing in infested water	Yes	Blood in urine	Yes	By swallowing tablets	No	Not applicable	5	Moderate level of Knowledge (5-8)	No	Not applicable	Not applicable	Not applicable	Yes	Not applicable	Yes	Yes	Not applicable	Yes	River	Tap water	Yes	No	No	No	At the School toilet	Yes	Washing Clothes, dishes and fetching water	Agree	Agree	Agree	Agree	Disagree	Disagree	Agree	Disagree	Agree	Disagree	Agree
Nyengedi	Nyengedi	Nyengedi Primary School	Male	8	6-9 years	Standard two	8	6-9 years	Yes	Home	By swimming and playing in infested water	No	Blood in urine	Yes	By swallowing tablets	Yes	By avoiding contact with unprotected water bodies and use of latrines	6	Moderate level of Knowledge (5-8)	No	Not applicable	Not applicable	Not applicable	Yes	Not applicable	Yes	Yes	Not applicable	Yes	River	Tap water	Yes	No	Yes	No	At the School toilet	Yes	Washing Clothes, dishes and fetching water	Agree	Agree	Agree	Agree	Disagree	Agree	Disagree	Strongly agree	Disagree	Agree	Disagree
Nyengedi	Nyengedi	Nyengedi Primary School	Male	9	6-9 years	Standard two	9	6-9 years	Yes	Dispensary	By swimming and playing in infested water	No	Blood in urine	Yes	By swallowing tablets	Yes	Use of pipe water and use of toilets	6	Moderate level of Knowledge (5-8)	No	Not applicable	Not applicable	Not applicable	Yes	Not applicable	Yes	Yes	Not applicable	Yes	River	Tap and deep well	Yes	Yes	Yes	No	In the bush	Yes	Washing Clothes, dishes and fetching water	Strongly agree	Strongly agree	Strongly Agree	Strongly agree	Strongly disagree	Disagree	Agree	Disagree	Agree	Disagree	Agree
Nyengedi	Nyengedi	Nyengedi Primary School	Male	9	6-9 years	Standard two	6	6-9 years	Yes	Home	By swimming and playing in infested water	Do not know	Blood in urine	Yes	By swallowing tablets	Yes	By avoiding contact with unprotected water bodies and use of latrines	6	Moderate level of Knowledge (5-8)	Yes	A year ago	Yes	Yes	Yes	Not applicable	Yes	Yes	Not applicable	Yes	River	Tap water	Yes	No	No	No	At the School toilet	Yes	Washing clothes and dishes	Agree	Agree	Agree	Disagree	Agree	Disagree	Agree	Disagree	Agree	Disagree	Agree
Nyengedi	Nyengedi	Nyengedi Primary School	Male	8	6-9 years	Standard two	8	6-9 years	Yes	Home	By drinking dirty water	Yes	Blood in urine	Yes	By injection	Yes	Use of pipe water	5	Moderate level of Knowledge (5-8)	Yes	A year ago	Yes	Yes	Yes	Not applicable	Yes	Yes	Not applicable	Yes	River	Tap water	Yes	No	Yes	No	At the School toilet	Yes	Fetching water	Strongly agree	Strongly agree	Strongly Agree	Strongly agree	Strongly disagree	Strongly agree	Strongly disagree	Not sure	Not sure	Not sure	Not sure
Nyengedi	Nyengedi	Nyengedi Primary School	Male	7	6-9 years	Standard two	7	6-9 years	Yes	Home	By swimming and playing in infested water	Yes	Blood in urine	Yes	By swallowing tablets	Yes	Use of latrines	6	Moderate level of Knowledge (5-8)	Yes	A year ago	Yes	Yes	Yes	Not applicable	Yes	Yes	Not applicable	Yes	River	Tap and deep well	Yes	No	No	No	At the School toilet	Yes	Washing Clothes, dishes and fetching water	Agree	Agree	Agree	Agree	Disagree	Not sure	Not sure	Not sure	Not sure	Agree	Disagree
Nyengedi	Nyengedi	Nyengedi Primary School	Female	7	6-9 years	Standard two	7	6-9 years	Yes	School	By swimming and playing in infested water	Yes	Blood in urine	Yes	By injection	No	Not applicable	4	Low level of Knowledge (0-4)	Yes	More than six months ago	Yes	Yes	Yes	Not applicable	Yes	Yes	Not applicable	Yes	Pond water	Tap water	Yes	Yes	Yes	Yes	At the School toilet	Yes	Washing clothes and dishes	Agree	Agree	Agree	Agree	Disagree	Agree	Disagree	Strongly agree	Disagree	Disagree	Agree
Nyengedi	Nyengedi	Nyengedi Primary School	Female	9	6-9 years	Standard two	9	6-9 years	Yes	School	By swimming and playing in infested water	Yes	Do not know	No	Not applicable	No	Not applicable	2	Low level of Knowledge (0-4)	No	Not applicable	Not applicable	Not applicable	Yes	Not applicable	Yes	Yes	Not applicable	Yes	River	Tap and deep well	Yes	Yes	No	Yes	At the School toilet	Yes	Washing clothes and dishes	Agree	Agree	Agree	Strongly agree	Strongly disagree	Strongly agree	Strongly disagree	Disagree	Agree	Disagree	Agree
Nyengedi	Nyengedi	Nyengedi Primary School	Female	8	6-9 years	Standard two	8	6-9 years	Yes	School	Do not know	No	Do not know	No	Not applicable	Yes	Do not know	1	Low level of Knowledge (0-4)	Yes	A year ago	No	Yes	Yes	Not applicable	Yes	Do not remember	Not applicable	Yes	River	Tap and deep well	Yes	No	Yes	No	At the School toilet	Yes	Washing Clothes, dishes and fetching water	Agree	Agree	Agree	Agree	Disagree	Disagree	Agree	Strongly agree	Disagree	Disagree	Agree
Nyengedi	Nyengedi	Nyengedi Primary School	Female	11	10-13 years	Standard two	11	10-13 years	Yes	School	Do not know	Do not know	Do not know	Do not know	Not applicable	Do not know	Not applicable	0	Low level of Knowledge (0-4)	Yes	More than six months ago	No	Yes	Yes	Not applicable	Yes	Yes	Not applicable	Yes	Pond water	Tap water	Yes	No	No	No	At the School toilet	Yes	Fetching water	Agree	Not sure	Not sure	Not sure	Not sure	Not sure	Not sure	Not sure	Not sure	Not sure	Not sure
Nyengedi	Nyengedi	Nyengedi Primary School	Female	8	6-9 years	Standard two	8	6-9 years	Yes	Home	Do not know	Do not know	Do not know	Yes	By swallowing tablets	Do not know	Not applicable	2	Low level of Knowledge (0-4)	No	Not applicable	Not applicable	Not applicable	Yes	Not applicable	Yes	No	Didnot attend the school on the MDA day	Yes	Irrigation scheme	Tap and deep well	Yes	No	No	Yes	At the School toilet	Yes	Washing clothes and dishes	Agree	Agree	Agree	Agree	Disagree	Not sure	Not sure	Not sure	Not sure	Not sure	Not sure
Nyengedi	Nyengedi	Nyengedi Primary School	Male	8	6-9 years	Standard two	8	6-9 years	Yes	School	Do not know	No	Blood in urine	No	Not applicable	Yes	Treatment using anti-schistosomal medicine	3	Low level of Knowledge (0-4)	Yes	More than six months ago	No	Yes	Yes	Not applicable	Yes	Yes	Not applicable	Yes	Pond water	Tap water	Yes	No	Yes	No	At the School toilet	Yes	Washing clothes and dishes	Agree	Disagree	Agree	Not sure	Not sure	Agree	Disagree	Strongly agree	Disagree	Disagree	Agree
Nyengedi	Nyengedi	Nyengedi Primary School	Male	8	6-9 years	Standard two	8	6-9 years	Yes	School	By swimming and playing in infested water	Yes	Blood in urine	Yes	By swallowing tablets	Yes	Treatment using anti-schistosomal medicine	7	Moderate level of Knowledge (5-8)	Yes	More than six months ago	Yes	Yes	Yes	Not applicable	Yes	No	Didnot attend the school on the MDA day	Yes	Dam	Tap water	Yes	No	Yes	Yes	At the School toilet	Yes	Fetching water	Agree	Agree	Agree	Disagree	Agree	Agree	Disagree	Strongly agree	Disagree	Disagree	Agree
Nyengedi	Nyengedi	Nyengedi Primary School	Male	10	10-13 years	Standard two	10	10-13 years	Yes	Home	By drinking dirty water	Yes	Blood in urine	Yes	By swallowing tablets	Yes	Treatment using anti-schistosomal medicine	6	Moderate level of Knowledge (5-8)	Yes	A year ago	Yes	Yes	Yes	Not applicable	Yes	No	Sick	Yes	Irrigation scheme	Tap and deep well	Yes	No	No	Yes	At the School toilet	Yes	Fetching water	Agree	Agree	Agree	Disagree	Agree	Agree	Disagree	Strongly agree	Disagree	Agree	Disagree
Nyengedi	Nyengedi	Nyengedi Primary School	Male	8	6-9 years	Standard two	8	6-9 years	Yes	Dispensary	Do not know	Do not know	Do not know	Do not know	Not applicable	Do not know	Not applicable	0	Low level of Knowledge (0-4)	Yes	More than six months ago	Yes	Yes	Yes	Not applicable	Yes	No	Didnot attend the school on the MDA day	Yes	Pond water	Tap water	Yes	Yes	Yes	Yes	At the School toilet	Yes	Washing clothes and dishes	Agree	Agree	Agree	Agree	Disagree	Agree	Disagree	Not sure	Not sure	Not sure	Not sure
Nyengedi	Nyengedi	Nyengedi Primary School	Male	8	6-9 years	Standard two	8	6-9 years	Yes	Home	Do not know	Do not know	Do not know	Yes	By swallowing tablets	Do not know	Not applicable	2	Low level of Knowledge (0-4)	Yes	I do not remember	No	Yes	Yes	I dont know	Yes	No	Didnot attend the school on the MDA day	Yes	Dam	Tap water	Yes	No	No	Yes	At the School toilet	Yes	Washing clothes and dishes	Agree	Agree	Not sure	Not sure	Not sure	Not sure	Not sure	Not sure	Not sure	Not sure	Not sure
Nyengedi	Nyengedi	Nyengedi Primary School	Female	10	10-13 years	Standard two	10	10-13 years	Yes	Mass media	By swimming and playing in infested water	No	Blood in urine	Yes	By swallowing tablets	No	Not applicable	4	Low level of Knowledge (0-4)	No	Not applicable	Not applicable	Not applicable	No	The drugs have complications later in life	No	No	Parent donot allow	Yes	Irrigation scheme	Tap and deep well	Yes	Yes	No	No	At the School toilet	Yes	Washing clothes and dishes	Strongly agree	Disagree	Disagree	Not sure	Not sure	Not sure	Not sure	Not sure	Not sure	Not sure	Not sure
Nyengedi	Nyengedi	Nyengedi Primary School	Female	8	6-9 years	Standard two	8	6-9 years	Yes	Home	By swimming and playing in infested water	No	Blood in urine	No	Not applicable	No	Not applicable	2	Low level of Knowledge (0-4)	Yes	More than 3 months ago but less than six months	Yes	Yes	Yes	Not applicable	Yes	Yes	Not applicable	Yes	River	Tap water	Yes	Yes	Yes	No	At the School toilet	Yes	Washing clothes and dishes	Strongly agree	Agree	Strongly disagree	Agree	Disagree	Agree	Disagree	Strongly agree	Disagree	Disagree	Agree
Nyengedi	Nyengedi	Nyengedi Primary School	Female	9	6-9 years	Standard two	9	6-9 years	Yes	Home	By drinking dirty water	Yes	Stomachache	No	Not applicable	No	Not applicable	2	Low level of Knowledge (0-4)	No	Not applicable	Not applicable	Not applicable	No	The drugs have complications later in life	No	No	Parent donot allow	Yes	River	Tap water	Yes	No	No	No	At the School toilet	Yes	Washing clothes and dishes	Agree	Strongly agree	Not sure	Not sure	Not sure	Not sure	Not sure	Not sure	Not sure	Not sure	Not sure
Nyengedi	Nyengedi	Nyengedi Primary School	Female	8	10-13 years	Standard two	8	6-9 years	Yes	Friend	By drinking dirty water	Do not know	Coughing	No	Not applicable	No	Not applicable	0	Low level of Knowledge (0-4)	No	Not applicable	Not applicable	Not applicable	Yes	Not applicable	Yes	No	Didnot attend the school on the MDA day	Yes	River	Tap water	Yes	Yes	No	No	At the School toilet	Yes	Washing clothes and dishes	Strongly agree	Agree	Not sure	Not sure	Not sure	Not sure	Not sure	Not sure	Not sure	Not sure	Not sure
Nyengedi	Nyengedi	Nyengedi Primary School	Female	8	6-9 years	Standard two	8	6-9 years	Yes	Home	By swimming and playing in infested water	Do not know	Stomachache	No	Not applicable	No	Not applicable	2	Low level of Knowledge (0-4)	Yes	More than 3 months ago but less than six months	Yes	Yes	Yes	Not applicable	Yes	No	Didnot attend the school on the MDA day	Yes	River	Tap water	Yes	Yes	No	No	At the School toilet	Yes	Fetching water	Strongly agree	Agree	Not sure	Not sure	Not sure	Not sure	Not sure	Not sure	Not sure	Not sure	Not sure
Nyengedi	Nyengedi	Nyengedi Primary School	Male	11	10-13 years	Standard two	11	10-13 years	Yes	School	By shaking hands	Do not know	Itching	Yes	By swallowing tablets	No	Not applicable	2	Low level of Knowledge (0-4)	Yes	More than 3 months ago but less than six months	Yes	Yes	Yes	Not applicable	Yes	No	Didnot attend the school on the MDA day	Yes	River	Tap water	Yes	Yes	No	No	In the bush	Yes	Fetching water	Agree	Agree	Agree	Not sure	Not sure	Not sure	Not sure	Not sure	Not sure	Not sure	Not sure
Nyengedi	Nyengedi	Nyengedi Primary School	Female	9	6-9 years	Standard two	9	6-9 years	Yes	Home	By swimming and playing in infested water	No	Do not know	Yes	By injection	No	Not applicable	2	Low level of Knowledge (0-4)	Yes	More than six months ago	Yes	Yes	Yes	Not applicable	Yes	Yes	Not applicable	Yes	River	Tap and deep well	Yes	Yes	No	No	At the School toilet	Yes	Fetching water	Strongly agree	Agree	Strongly Agree	Not sure	Not sure	Not sure	Not sure	Not sure	Not sure	Not sure	Not sure
Nyengedi	Nyengedi	Nyengedi Primary School	Male	7	6-9 years	Standard two	7	6-9 years	Yes	School	By swimming and playing in infested water	Do not know	Blood in urine	No	Not applicable	No	Not applicable	2	Low level of Knowledge (0-4)	Yes	Currently I am suffering	No	No	Yes	Not applicable	Yes	No	Didnot attend the school on the MDA day	Yes	Irrigation scheme	Tap water	Yes	Yes	No	No	At the School toilet	Yes	Fetching water	Strongly agree	Not sure	Not sure	Not sure	Not sure	Not sure	Not sure	Not sure	Not sure	Disagree	Agree
Nyengedi	Nyengedi	Nyengedi Primary School	Male	10	10-13 years	Standard two	10	10-13 years	Yes	Home	By swimming and playing in infested water	Yes	Blood in urine	No	Not applicable	No	Not applicable	3	Low level of Knowledge (0-4)	Yes	I do not remember	Yes	Yes	Yes	Not applicable	Yes	Yes	Not applicable	Yes	River	Tap water	Yes	No	Yes	No	In the bush	Yes	Fetching water	Strongly agree	Agree	Disagree	Not sure	Not sure	Not sure	Not sure	Not sure	Not sure	Not sure	Not sure
Nyengedi	Nyengedi	Nyengedi Primary School	Male	9	6-9 years	Standard two	9	6-9 years	Yes	Home	By swimming and playing in infested water	Yes	Blood in urine	Yes	By swallowing tablets	No	Not applicable	5	Moderate level of Knowledge (5-8)	Yes	More than six months ago	No	Yes	Yes	Not applicable	Yes	Yes	Not applicable	Yes	River	Tap water	Yes	No	No	No	At the School toilet	Yes	Fetching water	Strongly agree	Agree	Not sure	Not sure	Not sure	Not sure	Not sure	Not sure	Not sure	Not sure	Not sure
Nyengedi	Nyengedi	Nyengedi Primary School	Male	9	6-9 years	Standard two	9	6-9 years	Yes	Home	By drinking dirty water	No	Blood in urine	Yes	By swallowing tablets	Yes	Treatment using anti-schistosomal medicine	5	Moderate level of Knowledge (5-8)	Yes	A year ago	Yes	Yes	Yes	Not applicable	Yes	Yes	Not applicable	Yes	Pond water	Deep well	Yes	No	No	No	At the School toilet	Yes	Washing Clothes, dishes and fetching water	Strongly agree	Strongly agree	Agree	Strongly agree	Strongly disagree	Not sure	Not sure	Agree	Strongly disagree	Agree	Disagree
Nyengedi	Nyengedi	Nyengedi Primary School	Male	8	6-9 years	Standard two	8	6-9 years	Yes	Home	By swimming and playing in infested water	Yes	Blood in urine	Yes	By swallowing tablets	Yes	By avoiding contact with unprotected water bodies	7	Moderate level of Knowledge (5-8)	Yes	Currently I am suffering	No	No	Yes	Not applicable	Yes	Yes	Not applicable	Yes	Pond water	Deep well	Yes	Yes	No	No	At the School toilet	Yes	Washing Clothes, dishes and fetching water	Strongly agree	Agree	Strongly Agree	Agree	Disagree	Agree	Disagree	Strongly agree	Disagree	Strongly agree	Strongly disagree
Nyengedi	Nyengedi	Nyengedi Primary School	Male	9	6-9 years	Standard two	9	6-9 years	Yes	Home	By swimming and playing in infested water	Do not know	Itching	Yes	By swallowing tablets	Yes	By avoiding contact with unprotected water bodies	5	Moderate level of Knowledge (5-8)	Yes	A year ago	Yes	Yes	Yes	Not applicable	Yes	Yes	Not applicable	Yes	Pond water	Deep well	Yes	No	No	No	At the School toilet	Yes	Fetching water	Strongly agree	Agree	Agree	Agree	Disagree	Agree	Disagree	Strongly agree	Disagree	Strongly agree	Strongly disagree
Nyengedi	Nyengedi	Nyengedi Primary School	Male	9	6-9 years	Standard two	9	6-9 years	Yes	School	By swimming and playing in infested water	Do not know	Blood in urine	Yes	By swallowing tablets	Yes	Treatment using anti-schistosomal medicine	6	Moderate level of Knowledge (5-8)	Yes	Currently I am suffering	No	No	Yes	Not applicable	Yes	Yes	Not applicable	Yes	Dam	Deep well	Yes	No	Yes	No	At the School toilet	Yes	Fetching water	Strongly agree	Strongly agree	Agree	Not sure	Not sure	Not sure	Not sure	Not sure	Not sure	Disagree	Agree
Nyengedi	Nyengedi	Nyengedi Primary School	Female	9	6-9 years	Standard two	9	6-9 years	Yes	Home	By drinking dirty water	Yes	Blood in urine	Yes	By swallowing tablets	No	Not applicable	4	Low level of Knowledge (0-4)	No	Not applicable	Not applicable	Not applicable	Yes	Not applicable	Yes	Yes	Not applicable	Yes	Irrigation scheme	Deep well	Yes	No	No	No	At the School toilet	Yes	Fetching water	Strongly agree	Agree	Strongly Agree	Not sure	Not sure	Agree	Disagree	Strongly agree	Disagree	Disagree	Agree
Nyengedi	Nyengedi	Nyengedi Primary School	Female	9	6-9 years	Standard two	9	6-9 years	Yes	Home	By drinking dirty water	Yes	Blood in urine	Yes	By swallowing tablets	No	Not applicable	4	Low level of Knowledge (0-4)	No	Not applicable	Not applicable	Not applicable	Yes	Not applicable	Yes	Yes	Not applicable	Yes	Dam	Shallow well	No	Yes	No	No	At the School toilet	Yes	Fetching water	Not sure	Agree	Not sure	Disagree	Agree	Disagree	Agree	Disagree	Agree	Strongly disagree	Strongly agree
Nyengedi	Nyengedi	Nyengedi Primary School	Female	8	6-9 years	Standard two	8	6-9 years	Yes	Home	By swimming and playing in infested water	No	Blood in urine	Yes	By swallowing tablets	Yes	Use of latrines	5	Moderate level of Knowledge (5-8)	No	Not applicable	Not applicable	Not applicable	Yes	Not applicable	Yes	Yes	Not applicable	Yes	Dam	Deep well	Yes	Yes	No	No	In the bush	Yes	Washing clothes and dishes	Strongly agree	Strongly agree	Agree	Strongly agree	Strongly disagree	Agree	Disagree	Agree	Strongly disagree	Agree	Disagree
Nyengedi	Nyengedi	Nyengedi Primary School	Female	13	10-13 years	Standard two	13	10-13 years	Yes	Home	By swimming and playing in infested water	Yes	Blood in urine	Yes	By swallowing tablets	Yes	Treatment using anti-schistosomal medicine	6	Moderate level of Knowledge (5-8)	Yes	More than 3 months ago but less than six months	Yes	Yes	Yes	Not applicable	Yes	Yes	Not applicable	Yes	Pond water	Deep well	Yes	No	No	No	In the bush	Yes	Fetching water	Not sure	Agree	Agree	Strongly agree	Strongly disagree	Strongly agree	Strongly disagree	Agree	Strongly disagree	Disagree	Agree
Nyengedi	Nyengedi	Nyengedi Primary School	Female	10	10-13 years	Standard two	10	10-13 years	Yes	Home	By swimming and playing in infested water	No	Blood in feces	Yes	By swallowing tablets	Yes	Use of latrines	4	Low level of Knowledge (0-4)	No	Not applicable	Not applicable	Not applicable	Yes	Not applicable	Yes	Yes	Not applicable	Yes	Irrigation scheme	Deep well	Yes	No	No	No	At the School toilet	Yes	Fetching water	Strongly agree	Strongly agree	Strongly Agree	Agree	Disagree	Agree	Disagree	Strongly agree	Disagree	Agree	Disagree
Nyengedi	Nyengedi	Nyengedi Primary School	Male	12	10-13 years	Standard four	12	10-13 years	Yes	Home	By swimming and playing in infested water	Yes	Blood in urine	Yes	By swallowing tablets	Yes	By avoiding contact with unprotected water bodies	6	Moderate level of Knowledge (5-8)	Yes	More than six months ago	Yes	Yes	Yes	Not applicable	Yes	Yes	Not applicable	Yes	Dam	Tap water	Yes	No	No	No	At the School toilet	Yes	Agricultural activities	Agree	Agree	Agree	Agree	Disagree	Agree	Disagree	Strongly agree	Disagree	Agree	Disagree
Nyengedi	Nyengedi	Nyengedi Primary School	Male	15	14-17 years	Standard four	15	14 -17 years	Yes	School	Do not know	Do not know	Do not know	Yes	By swallowing tablets	No	Not applicable	2	Low level of Knowledge (0-4)	Yes	I do not remember	Yes	Yes	Yes	Not applicable	Yes	Yes	Not applicable	Yes	River	Tap and deep well	Yes	No	No	Yes	At the School toilet	Yes	All of the mentioned activities	Agree	Agree	Agree	Not sure	Not sure	Not sure	Not sure	Not sure	Not sure	Disagree	Agree
Nyengedi	Nyengedi	Nyengedi Primary School	Male	13	10-13 years	Standard four	13	10-13 years	Yes	Home	By swimming and playing in infested water	No	Blood in urine	Yes	By swallowing tablets	Yes	Use of latrines	5	Moderate level of Knowledge (5-8)	Yes	I do not remember	Yes	Yes	Yes	Not applicable	Yes	Yes	Not applicable	Yes	Dam	Tap water	Yes	Yes	Yes	Yes	At the School toilet	Yes	Washing clothes and dishes	Agree	Agree	Agree	Disagree	Agree	Agree	Disagree	Strongly agree	Disagree	Disagree	Agree
Nyengedi	Nyengedi	Nyengedi Primary School	Male	10	10-13 years	Standard four	10	10-13 years	Yes	Home	By swimming and playing in infested water	Yes	Blood in urine	Yes	By swallowing tablets	No	Not applicable	5	Moderate level of Knowledge (5-8)	Yes	A year ago	Yes	Yes	Yes	Not applicable	Yes	Yes	Not applicable	Yes	Dam	Tap water	Yes	No	No	Yes	At the School toilet	Yes	All of the mentioned activities	Agree	Agree	Disagree	Disagree	Agree	Agree	Disagree	Disagree	Agree	Disagree	Agree
Nyengedi	Nyengedi	Nyengedi Primary School	Female	11	10-13 years	Standard four	11	10-13 years	Yes	Dispensary	By swimming and playing in infested water	Yes	Blood in urine	Yes	By swallowing tablets	Yes	Treatment using anti-schistosomal medicine	7	Moderate level of Knowledge (5-8)	Yes	More than six months ago	Yes	Yes	Yes	Not applicable	Yes	Yes	Not applicable	Yes	River	Tap and deep well	Yes	Yes	No	Yes	At the School toilet	Yes	Washing Clothes, dishes and fetching water	Agree	Agree	Agree	Disagree	Agree	Agree	Disagree	Strongly agree	Disagree	Agree	Disagree
Nyengedi	Nyengedi	Nyengedi Primary School	Female	12	10-13 years	Standard four	12	10-13 years	Yes	Friend	Do not know	No	Do not know	Do not know	Not applicable	Do not know	Not applicable	0	Low level of Knowledge (0-4)	No	Not applicable	Not applicable	Not applicable	Yes	Not applicable	Yes	No	Didnot attend the school on the MDA day	Yes	Pond water	Tap water	Yes	Yes	No	No	In the bush	Yes	Washing clothes and dishes	Agree	Not sure	Not sure	Not sure	Not sure	Not sure	Not sure	Not sure	Not sure	Not sure	Not sure
Nyengedi	Nyengedi	Nyengedi Primary School	Female	13	10-13 years	Standard four	12	10-13 years	Yes	Home	Do not know	Do not know	Do not know	Yes	By swallowing tablets	No	Not applicable	2	Low level of Knowledge (0-4)	Yes	A year ago	Yes	Yes	Yes	Not applicable	Yes	No	Sick	Yes	River	Tap water	Yes	No	Yes	Yes	At the School toilet	Yes	Agricultural activities	Agree	Agree	Not sure	Not sure	Not sure	Not sure	Not sure	Not sure	Not sure	Not sure	Not sure
Nyengedi	Nyengedi	Nyengedi Primary School	Female	10	10-13 years	Standard four	10	10-13 years	Yes	Dispensary	Do not know	Yes	Do not know	Yes	By swallowing tablets	Yes	Use of latrines	4	Low level of Knowledge (0-4)	Yes	More than six months ago	Yes	Yes	Yes	Not applicable	Yes	No	Didnot attend the school on the MDA day	Yes	Spring	Deep well	Yes	No	Yes	No	At the School toilet	Yes	Washing clothes and dishes	Agree	Strongly agree	Strongly Agree	Agree	Disagree	Agree	Disagree	Strongly agree	Disagree	Agree	Disagree
Nyengedi	Nyengedi	Nyengedi Primary School	Male	13	10-13 years	Standard four	13	10-13 years	Yes	Home	By swimming and playing in infested water	Yes	Blood in urine	Yes	By swallowing tablets	Yes	By avoiding contact with unprotected water bodies, use of piped water and use of latrines	8	Moderate level of Knowledge (5-8)	Yes	A year ago	Yes	Yes	Yes	Not applicable	Yes	Yes	Not applicable	Yes	River	Tap water	Yes	No	Yes	No	At the School toilet	Yes	Washing Clothes, dishes and fetching water	Agree	Agree	Agree	Agree	Disagree	Agree	Disagree	Strongly agree	Disagree	Agree	Disagree
Nyengedi	Nyengedi	Nyengedi Primary School	Male	9	6-9 years	Standard four	9	6-9 years	Yes	School	By swimming and playing in infested water	Yes	Blood in urine	Yes	By swallowing tablets	Yes	Use of pipe water and use of toilets	7	Moderate level of Knowledge (5-8)	Yes	More than six months ago	Yes	Yes	Yes	Not applicable	Yes	Yes	Not applicable	Yes	River	Tap water	Yes	No	Yes	No	At the School toilet	Yes	Washing Clothes, dishes and fetching water	Agree	Agree	Agree	Disagree	Agree	Disagree	Agree	Strongly agree	Disagree	Agree	Disagree
Nyengedi	Nyengedi	Nyengedi Primary School	Male	14	14-17 years	Standard four	14	14 -17 years	Yes	Home	By swimming and playing in infested water	Yes	Blood in urine	Yes	By swallowing tablets	Yes	All of the mentioned measures	10	High level of Knowledge (9-11)	Yes	More than 3 months ago but less than six months	No	Yes	Yes	Not applicable	Yes	Yes	Not applicable	Yes	River	Tap water	Yes	No	No	No	At the School toilet	Yes	Washing Clothes, dishes and fetching water	Agree	Agree	Strongly Agree	Disagree	Agree	Disagree	Agree	Disagree	Agree	Strongly agree	Strongly disagree
Nyengedi	Nyengedi	Nyengedi Primary School	Male	12	10-13 years	Standard four	12	10-13 years	Yes	Home	By swimming and playing in infested water	Yes	Blood in urine	Yes	By swallowing tablets	Yes	By avoiding contact with unprotected water bodies	7	Moderate level of Knowledge (5-8)	Yes	A year ago	No	Yes	Yes	Not applicable	Yes	Yes	Not applicable	Yes	River	Tap water	Yes	No	Yes	No	At the School toilet	Yes	Washing Clothes, dishes and fetching water	Agree	Agree	Strongly Agree	Disagree	Agree	Disagree	Agree	Disagree	Agree	Agree	Disagree
Nyengedi	Nyengedi	Nyengedi Primary School	Female	12	10-13 years	Standard four	12	10-13 years	Yes	School	By swimming and playing in infested water	Yes	Blood in urine	Yes	By swallowing tablets	Yes	Use of latrines	6	Moderate level of Knowledge (5-8)	Yes	A year ago	Yes	Yes	Yes	Not applicable	Yes	Yes	Not applicable	Yes	River	Tap water	Yes	Yes	Yes	No	In the bush	Yes	Washing Clothes, dishes and fetching water	Agree	Agree	Agree	Disagree	Agree	Disagree	Agree	Not sure	Not sure	Agree	Disagree
Nyengedi	Nyengedi	Nyengedi Primary School	Male	12	10-13 years	Standard four	12	10-13 years	Yes	Home	By shaking hands	No	Blood in urine	Yes	By swallowing tablets	Yes	Use of pipe water	5	Moderate level of Knowledge (5-8)	No	Not applicable	Not applicable	Not applicable	Yes	Not applicable	Yes	Yes	Not applicable	Yes	River	Tap water	Yes	Yes	No	No	At the School toilet	Yes	Washing Clothes, dishes and fetching water	Agree	Agree	Disagree	Disagree	Agree	Disagree	Agree	Disagree	Agree	Agree	Disagree
Nyengedi	Nyengedi	Nyengedi Primary School	Male	11	10-13 years	Standard four	11	10-13 years	Yes	Home	By swimming and playing in infested water	No	Fever	Yes	By swallowing tablets	Yes	Use of pipe water	5	Moderate level of Knowledge (5-8)	No	Not applicable	Not applicable	Not applicable	Yes	Not applicable	Yes	Yes	Not applicable	Yes	River	Tap water	Yes	No	Yes	No	At the School toilet	Yes	Washing Clothes, dishes and fetching water	Agree	Disagree	Disagree	Disagree	Agree	Disagree	Agree	Disagree	Agree	Agree	Disagree
Nyengedi	Nyengedi	Nyengedi Primary School	Female	11	10-13 years	Standard four	11	10-13 years	Yes	Home	By swimming and playing in infested water	No	Blood in urine	Yes	By swallowing tablets	No	Not applicable	4	Low level of Knowledge (0-4)	No	Not applicable	Not applicable	Not applicable	Yes	Not applicable	Yes	Yes	Not applicable	Yes	River	Tap water	Yes	No	Yes	No	At the School toilet	Yes	Washing Clothes, dishes and fetching water	Agree	Disagree	Disagree	Disagree	Agree	Disagree	Agree	Strongly agree	Disagree	Disagree	Agree
Nyengedi	Nyengedi	Nyengedi Primary School	Male	10	10-13 years	Standard four	10	10-13 years	Yes	Home	By swimming and playing in infested water	Yes	Blood in urine	Yes	By swallowing tablets	Yes	By avoiding contact with unprotected water bodies, use of piped water and use of latrines	8	Moderate level of Knowledge (5-8)	Yes	A year ago	Yes	Yes	Yes	Not applicable	Yes	Yes	Not applicable	Yes	River	Tap water	Yes	No	Yes	No	At the School toilet	Yes	Washing Clothes, dishes and fetching water	Agree	Agree	Agree	Disagree	Agree	Disagree	Agree	Disagree	Agree	Disagree	Agree
Nyengedi	Nyengedi	Nyengedi Primary School	Male	12	10-13 years	Standard four	12	10-13 years	Yes	School	By swimming and playing in infested water	No	Blood in urine	Yes	By swallowing tablets	Yes	Use of latrines	5	Moderate level of Knowledge (5-8)	Yes	A year ago	Yes	Yes	Yes	Not applicable	Yes	Yes	Not applicable	Yes	River	Tap water	Yes	Yes	Yes	No	At the School toilet	Yes	Washing Clothes, dishes and fetching water	Agree	Agree	Agree	Agree	Disagree	Disagree	Agree	Disagree	Agree	Disagree	Agree
Nyengedi	Nyengedi	Nyengedi Primary School	Male	11	10-13 years	Standard four	11	10-13 years	Yes	School	By swimming and playing in infested water	No	Blood in urine	Yes	By swallowing tablets	Yes	Use of pipe water	6	Moderate level of Knowledge (5-8)	Yes	A year ago	Yes	Yes	Yes	Not applicable	Yes	Yes	Not applicable	Yes	River	Tap water	Yes	No	Yes	No	At the School toilet	Yes	Washing Clothes, dishes and fetching water	Agree	Agree	Agree	Agree	Disagree	Agree	Disagree	Strongly agree	Disagree	Agree	Disagree
Nyengedi	Nyengedi	Nyengedi Primary School	Male	13	10-13 years	Standard four	13	10-13 years	Yes	Home	By swimming and playing in infested water	Yes	Blood in urine	Yes	By swallowing tablets	Yes	Use of pipe water	7	Moderate level of Knowledge (5-8)	Yes	A year ago	Yes	Yes	Yes	Not applicable	Yes	Yes	Not applicable	Yes	River	Tap and deep well	Yes	Yes	Yes	No	At the School toilet	Yes	Washing Clothes, dishes and fetching water	Agree	Agree	Agree	Agree	Disagree	Disagree	Agree	Disagree	Agree	Disagree	Agree
Nyengedi	Nyengedi	Nyengedi Primary School	Female	10	10-13 years	Standard four	10	10-13 years	Yes	Home	By swimming and playing in infested water	Do not know	Itching	Yes	By swallowing tablets	No	Not applicable	3	Low level of Knowledge (0-4)	No	Not applicable	Not applicable	Not applicable	Yes	Not applicable	Yes	Yes	Not applicable	Yes	Pond water	Tap water	Yes	Yes	No	No	At the School toilet	Yes	Washing clothes and dishes	Strongly agree	Agree	Not sure	Not sure	Not sure	Disagree	Agree	Strongly agree	Disagree	Not sure	Not sure
Nyengedi	Nyengedi	Nyengedi Primary School	Female	11	10-13 years	Standard four	11	10-13 years	Yes	Home	By swimming and playing in infested water	Yes	Blood in urine	Yes	By swallowing tablets	No	Not applicable	5	Moderate level of Knowledge (5-8)	Yes	More than 3 months ago but less than six months	No	Yes	Yes	Not applicable	Yes	Yes	Not applicable	Yes	Irrigation scheme	Tap and deep well	Yes	Yes	No	No	At the School toilet	Yes	Fetching water	Strongly agree	Agree	Not sure	Not sure	Not sure	Agree	Disagree	Disagree	Agree	Agree	Disagree
Nyengedi	Nyengedi	Nyengedi Primary School	Male	10	10-13 years	Standard four	10	10-13 years	Yes	Home	By swimming and playing in infested water	Do not know	Stomachache	Yes	By swallowing tablets	No	Not applicable	4	Low level of Knowledge (0-4)	Yes	Currently I am suffering	No	No	Yes	Not applicable	Yes	Yes	Not applicable	Yes	Irrigation scheme	Tap water	Yes	No	No	No	At the School toilet	Yes	Fetching water	Strongly agree	Agree	Not sure	Agree	Disagree	Disagree	Agree	Strongly agree	Disagree	Not sure	Not sure
Nyengedi	Nyengedi	Nyengedi Primary School	Female	11	10-13 years	Standard four	11	10-13 years	Yes	School	By swimming and playing in infested water	No	Blood in urine	Yes	By swallowing tablets	No	Not applicable	4	Low level of Knowledge (0-4)	Yes	More than 3 months ago but less than six months	Yes	Yes	Yes	Not applicable	Yes	Yes	Not applicable	Yes	River	Tap water	Yes	Yes	Yes	No	At the School toilet	Yes	Washing Clothes, dishes and fetching water	Strongly agree	Agree	Not sure	Not sure	Not sure	Agree	Disagree	Disagree	Agree	Agree	Disagree
Nyengedi	Nyengedi	Nyengedi Primary School	Female	12	10-13 years	Standard four	12	10-13 years	Yes	School	By swimming and playing in infested water	Do not know	Blood in urine	Yes	By swallowing tablets	Yes	By improving of personal hygiene	6	Moderate level of Knowledge (5-8)	Yes	Currently I am suffering	No	No	Yes	Not applicable	Yes	Yes	Not applicable	Yes	River	Tap water	Yes	Yes	No	No	At the School toilet	Yes	Washing clothes and dishes	Strongly agree	Strongly agree	Agree	Disagree	Agree	Disagree	Agree	Strongly disagree	Strongly agree	Strongly disagree	Strongly agree
Nyengedi	Nyengedi	Nyengedi Primary School	Female	11	10-13 years	Standard four	11	10-13 years	Yes	Home	By swimming and playing in infested water	Yes	Blood in urine	Yes	By swallowing tablets	Yes	By avoiding contact with unprotected water bodies	7	Moderate level of Knowledge (5-8)	Yes	A month ago	No	No	Yes	Not applicable	Yes	Yes	Not applicable	Yes	River	Tap water	Yes	Yes	Yes	No	In the bush	Yes	Washing clothes and dishes	Agree	Agree	Agree	Not sure	Not sure	Not sure	Not sure	Disagree	Agree	Strongly disagree	Strongly agree
Nyengedi	Nyengedi	Nyengedi Primary School	Female	11	10-13 years	Standard four	11	10-13 years	Yes	Dispensary	By swimming and playing in infested water	Yes	Blood in urine	Yes	By swallowing tablets	Yes	Use of pipe water	7	Moderate level of Knowledge (5-8)	Yes	A year ago	Yes	Yes	Yes	Not applicable	Yes	Yes	Not applicable	Yes	River	Tap water	Yes	Yes	Yes	No	At the School toilet	Yes	Washing Clothes, dishes and fetching water	Strongly agree	Strongly agree	Agree	Not sure	Not sure	Not sure	Not sure	Not sure	Not sure	Not sure	Not sure
Nyengedi	Nyengedi	Nyengedi Primary School	Female	12	10-13 years	Standard three	12	10-13 years	Yes	Friend	Do not know	Do not know	Do not know	Do not know	Not applicable	Do not know	Not applicable	0	Low level of Knowledge (0-4)	Yes	More than 3 months ago but less than six months	Yes	Yes	Yes	Not applicable	Yes	Yes	Not applicable	Yes	River	Tap water	Yes	Yes	No	No	At the School toilet	Yes	Washing clothes and dishes	Not sure	Not sure	Not sure	Not sure	Not sure	Not sure	Not sure	Not sure	Not sure	Not sure	Not sure
Nyengedi	Nyengedi	Nyengedi Primary School	Female	10	10-13 years	Standard four	10	10-13 years	Yes	Friend	Do not know	Do not know	Do not know	Do not know	Not applicable	Do not know	Not applicable	0	Low level of Knowledge (0-4)	No	Not applicable	Not applicable	Not applicable	Yes	Not applicable	Yes	Yes	Not applicable	Yes	Pond water	Tap water	Yes	No	No	No	At the School toilet	Yes	Fetching water	Not sure	Not sure	Not sure	Not sure	Not sure	Not sure	Not sure	Not sure	Not sure	Not sure	Not sure
Nyengedi	Nyengedi	Nyengedi Primary School	Female	12	10-13 years	Standard four	12	10-13 years	Yes	Home	By swimming and playing in infested water	Yes	Blood in urine	Yes	By swallowing tablets	Yes	Treatment using anti-schistosomal medicine	7	Moderate level of Knowledge (5-8)	Yes	More than six months ago	No	Yes	Yes	Not applicable	Yes	Yes	Not applicable	Yes	River	Tap water	Yes	Yes	No	No	At the School toilet	Yes	Washing clothes and dishes	Agree	Agree	Agree	Agree	Disagree	Agree	Disagree	Strongly agree	Disagree	Agree	Disagree
Nyengedi	Nyengedi	Nyengedi Primary School	Female	10	10-13 years	Standard four	10	10-13 years	Yes	Friend	Do not know	Do not know	Do not know	Do not know	Not applicable	Do not know	Not applicable	0	Low level of Knowledge (0-4)	No	Not applicable	No	No	Yes	Not applicable	Yes	Yes	Not applicable	Yes	River	Tap water	Yes	Yes	Yes	No	At the School toilet	Yes	Washing clothes and dishes	Not sure	Not sure	Not sure	Not sure	Not sure	Not sure	Not sure	Not sure	Not sure	Not sure	Not sure
Nyengedi	Nyengedi	Nyengedi Primary School	Male	11	10-13 years	Standard five	11	10-13 years	Yes	Home	By swimming and playing in infested water	Yes	Blood in urine	Yes	By swallowing tablets	Yes	Use of latrines	6	Moderate level of Knowledge (5-8)	Yes	A year ago	Yes	Yes	Yes	Not applicable	Yes	Yes	Not applicable	Yes	River	Tap water	Yes	Yes	No	No	At the School toilet	Yes	Washing Clothes, dishes and fetching water	Strongly agree	Strongly agree	Strongly Agree	Disagree	Agree	Agree	Disagree	Disagree	Agree	Disagree	Agree
Nyengedi	Nyengedi	Nyengedi Primary School	Male	11	10-13 years	Standard five	11	10-13 years	Yes	School	By swimming and playing in infested water	Yes	Stomachache	Yes	By swallowing tablets	Yes	By improving of personal hygiene	7	Moderate level of Knowledge (5-8)	Yes	More than 3 months ago but less than six months	No	Yes	Yes	Not applicable	Yes	Yes	Not applicable	Yes	Pond water	Tap water	Yes	No	No	No	In the bush	Yes	Washing Clothes, dishes and fetching water	Strongly agree	Strongly agree	Strongly Agree	Not sure	Not sure	Disagree	Agree	Disagree	Agree	Disagree	Agree
Nyengedi	Nyengedi	Nyengedi Primary School	Male	12	10-13 years	Standard five	12	10-13 years	Yes	Home	By swimming and playing in infested water	Yes	Blood in urine	Yes	By swallowing tablets	Yes	Treatment using anti-schistosomal medicine	7	Moderate level of Knowledge (5-8)	Yes	A year ago	No	Yes	Yes	Not applicable	Yes	Yes	Not applicable	Yes	River	Tap water	Yes	Yes	No	No	At the School toilet	Yes	Washing Clothes, dishes and fetching water	Strongly agree	Strongly agree	Strongly Agree	Disagree	Agree	Disagree	Agree	Strongly agree	Disagree	Disagree	Agree
Nyengedi	Nyengedi	Nyengedi Primary School	Male	12	10-13 years	Standard five	12	10-13 years	Yes	School	By swimming and playing in infested water	Yes	Blood in urine	Yes	By swallowing tablets	Yes	By avoiding contact with unprotected water bodies, use of piped water and use of latrines	8	Moderate level of Knowledge (5-8)	Yes	More than six months ago	No	Yes	Yes	Not applicable	Yes	Yes	Not applicable	Yes	Pond water	Tap water	Yes	Yes	Yes	No	At the School toilet	Yes	Washing Clothes, dishes and fetching water	Agree	Agree	Strongly Agree	Not sure	Not sure	Not sure	Not sure	Disagree	Agree	Strongly disagree	Strongly agree
Nyengedi	Nyengedi	Nyengedi Primary School	Male	14	14-17 years	Standard five	14	14 -17 years	Yes	School	By shaking hands	Yes	Blood in urine	Yes	By swallowing tablets	Yes	By avoiding contact with unprotected water bodies	6	Moderate level of Knowledge (5-8)	Yes	A year ago	Yes	Yes	Yes	Not applicable	Yes	Yes	Not applicable	Yes	River	Tap water	Yes	No	Yes	No	At the School toilet	Yes	Washing Clothes, dishes and fetching water	Agree	Agree	Agree	Disagree	Agree	Disagree	Agree	Strongly agree	Disagree	Disagree	Agree
Nyengedi	Nyengedi	Nyengedi Primary School	Male	13	10-13 years	Standard five	13	10-13 years	Yes	School	By swimming and playing in infested water	Yes	Blood in urine	Yes	By swallowing tablets	Yes	Treatment using anti-schistosomal medicine	7	Moderate level of Knowledge (5-8)	Yes	A year ago	No	Yes	Yes	Not applicable	Yes	Yes	Not applicable	Yes	River	Tap water	Yes	Yes	No	No	At the School toilet	Yes	Washing Clothes, dishes and fetching water	Agree	Agree	Agree	Disagree	Agree	Disagree	Agree	Disagree	Agree	Strongly agree	Strongly disagree
Nyengedi	Nyengedi	Nyengedi Primary School	Male	12	10-13 years	Standard five	12	10-13 years	Yes	Home	By eating contaminated food	Yes	Blood in urine	Yes	By swallowing tablets	Yes	Use of latrines	6	Moderate level of Knowledge (5-8)	Yes	A year ago	No	Yes	Yes	Not applicable	Yes	Yes	Not applicable	Yes	River	Tap water	Yes	Yes	No	No	At the School toilet	Yes	Washing Clothes, dishes and fetching water	Agree	Agree	Agree	Not sure	Not sure	Not sure	Not sure	Disagree	Agree	Disagree	Agree
Nyengedi	Nyengedi	Nyengedi Primary School	Male	12	10-13 years	Standard five	12	10-13 years	Yes	School	By swimming and playing in infested water	Yes	Blood in urine	Yes	By swallowing tablets	Yes	By avoiding contact with unprotected water bodies	7	Moderate level of Knowledge (5-8)	Yes	More than six months ago	Yes	Yes	Yes	Not applicable	Yes	Yes	Not applicable	Yes	River	Tap water	Yes	Yes	Yes	No	At the School toilet	Yes	Washing Clothes, dishes and fetching water	Agree	Agree	Agree	Not sure	Not sure	Disagree	Agree	Disagree	Agree	Disagree	Agree
Nyengedi	Nyengedi	Nyengedi Primary School	Male	13	10-13 years	Standard five	13	10-13 years	Yes	Dispensary	By swimming and playing in infested water	Yes	Blood in urine	Yes	By swallowing tablets	Yes	Treatment using anti-schistosomal medicine	7	Moderate level of Knowledge (5-8)	Yes	Currently I am suffering	No	No	Yes	Not applicable	Yes	Yes	Not applicable	Yes	River	Tap water	Yes	Yes	No	Yes	At the School toilet	Yes	All of the mentioned activities	Strongly agree	Strongly agree	Strongly Agree	Disagree	Agree	Disagree	Agree	Disagree	Agree	Agree	Disagree
Nyengedi	Nyengedi	Nyengedi Primary School	Female	13	10-13 years	Standard five	13	10-13 years	Yes	Home	By swimming and playing in infested water	Yes	Stomachache	Yes	By swallowing tablets	Yes	Use of latrines	6	Moderate level of Knowledge (5-8)	No	Not applicable	Not applicable	Not applicable	Yes	Not applicable	Yes	Yes	Not applicable	Yes	River	Tap water	Yes	Yes	Yes	No	In the bush	Yes	Washing Clothes, dishes and fetching water	Agree	Strongly agree	Agree	Agree	Disagree	Strongly agree	Strongly disagree	Disagree	Agree	Disagree	Agree
Nyengedi	Nyengedi	Nyengedi Primary School	Female	12	10-13 years	Standard five	12	10-13 years	Yes	Dispensary	By swimming and playing in infested water	Yes	Blood in urine	No	Not applicable	Yes	By improving of personal hygiene	5	Moderate level of Knowledge (5-8)	Yes	A year ago	No	Yes	Yes	Not applicable	Yes	Yes	Not applicable	Yes	River	Tap water	Yes	Yes	No	No	At the School toilet	Yes	Washing Clothes, dishes and fetching water	Agree	Agree	Agree	Disagree	Agree	Disagree	Agree	Strongly agree	Disagree	Agree	Disagree
Nyengedi	Nyengedi	Nyengedi Primary School	Female	11	10-13 years	Standard five	11	10-13 years	Yes	Home	By swimming and playing in infested water	Yes	Blood in urine	Yes	By swallowing tablets	Yes	Use of pipe water	7	Moderate level of Knowledge (5-8)	No	Not applicable	Not applicable	Not applicable	Yes	Not applicable	Yes	Yes	Not applicable	Yes	Pond water	Tap water and River water	Yes	Yes	Yes	No	At the School toilet	Yes	Washing Clothes, dishes and fetching water	Strongly agree	Strongly agree	Strongly Agree	Disagree	Agree	Disagree	Agree	Disagree	Agree	Strongly agree	Strongly disagree
Nyengedi	Nyengedi	Nyengedi Primary School	Female	12	10-13 years	Standard five	12	10-13 years	Yes	Home	By swimming and playing in infested water	Yes	Blood in feces	Yes	By swallowing tablets	Yes	By improving of personal hygiene	6	Moderate level of Knowledge (5-8)	No	Not applicable	Not applicable	Not applicable	Yes	Not applicable	Yes	Yes	Not applicable	Yes	River	Tap and deep well	Yes	Yes	No	No	At the School toilet	Yes	Washing Clothes, dishes and fetching water	Agree	Not sure	Agree	Disagree	Agree	Disagree	Agree	Disagree	Agree	Disagree	Agree
Nyengedi	Nyengedi	Nyengedi Primary School	Female	13	10-13 years	Standard five	13	10-13 years	Yes	Home	By swimming and playing in infested water	Yes	Blood in urine	Yes	By swallowing tablets	Yes	Use of latrines	6	Moderate level of Knowledge (5-8)	Yes	A year ago	No	Yes	Yes	Not applicable	Yes	Yes	Not applicable	Yes	River	Tap water	Yes	Yes	No	No	At the School toilet	Yes	Washing clothes and dishes	Agree	Agree	Agree	Agree	Disagree	Agree	Disagree	Disagree	Agree	Disagree	Agree
Nyengedi	Nyengedi	Nyengedi Primary School	Female	13	10-13 years	Standard five	13	10-13 years	Yes	School	By drinking dirty water	Yes	Blood in urine	Yes	By swallowing tablets	Yes	By improving of personal hygiene	6	Moderate level of Knowledge (5-8)	No	Not applicable	Not applicable	Not applicable	Yes	Not applicable	Yes	Yes	Not applicable	Yes	River	Ponds	Yes	Yes	No	No	At the School toilet	Yes	Washing clothes and dishes	Agree	Strongly agree	Strongly Agree	Strongly agree	Strongly disagree	Disagree	Agree	Disagree	Agree	Disagree	Agree
Nyengedi	Nyengedi	Nyengedi Primary School	Female	12	10-13 years	Standard five	12	10-13 years	Yes	Dispensary	By swimming and playing in infested water	Yes	Blood in urine	Yes	By swallowing tablets	Yes	By avoiding contact with unprotected water bodies	7	Moderate level of Knowledge (5-8)	No	Not applicable	Not applicable	Not applicable	Yes	Not applicable	Yes	Yes	Not applicable	Yes	River	Tap water	Yes	Yes	Yes	No	At the School toilet	Yes	Washing Clothes, dishes and fetching water	Agree	Agree	Agree	Agree	Disagree	Agree	Disagree	Strongly agree	Disagree	Disagree	Agree
Nyengedi	Nyengedi	Nyengedi Primary School	Female	12	10-13 years	Standard five	12	10-13 years	Yes	Friend	By swimming and playing in infested water	Yes	Blood in urine	Yes	By swallowing tablets	Yes	Use of latrines	6	Moderate level of Knowledge (5-8)	No	Not applicable	Not applicable	Not applicable	Yes	Not applicable	Yes	Yes	Not applicable	Yes	River	Tap water	Yes	Yes	No	No	At the School toilet	Yes	Washing Clothes, dishes and fetching water	Strongly agree	Strongly agree	Strongly Agree	Strongly agree	Strongly disagree	Agree	Disagree	Strongly agree	Disagree	Agree	Disagree
Nyengedi	Nyengedi	Nyengedi Primary School	Male	13	10-13 years	Standard five	13	10-13 years	Yes	Dispensary	Do not know	Do not know	Blood in urine	Yes	By swallowing tablets	No	Not applicable	3	Low level of Knowledge (0-4)	Yes	More than 3 months ago but less than six months	Yes	Yes	Yes	Not applicable	Yes	Yes	Not applicable	Yes	River	Tap and deep well	Yes	No	No	No	In the bush	Yes	Washing clothes and dishes	Agree	Agree	Not sure	Disagree	Agree	Disagree	Agree	Agree	Strongly disagree	Strongly agree	Strongly disagree
Nyengedi	Nyengedi	Nyengedi Primary School	Male	16	14-17 years	Standard five	16	14 -17 years	Yes	School	By swimming and playing in infested water	Yes	Blood in urine	Yes	By swallowing tablets	Yes	Treatment using anti-schistosomal medicine	7	Moderate level of Knowledge (5-8)	Yes	A year ago	Yes	Yes	Yes	Not applicable	Yes	Yes	Not applicable	Yes	River	Tap water	Yes	Yes	No	Yes	At the School toilet	Yes	All of the mentioned activities	Agree	Agree	Agree	Agree	Disagree	Agree	Disagree	Disagree	Agree	Disagree	Agree
Nyengedi	Nyengedi	Nyengedi Primary School	Male	12	10-13 years	Standard five	12	10-13 years	Yes	Mass media	By swimming and playing in infested water	No	Blood in urine	Yes	By swallowing tablets	Yes	Use of latrines	5	Moderate level of Knowledge (5-8)	Yes	More than six months ago	Yes	Yes	Yes	Not applicable	Yes	Yes	Not applicable	Yes	River	Tap water	Yes	No	Yes	Yes	At the School toilet	Yes	Fetching water	Strongly agree	Strongly agree	Strongly Agree	Disagree	Agree	Disagree	Agree	Disagree	Agree	Disagree	Agree
Nyengedi	Nyengedi	Nyengedi Primary School	Male	15	14-17 years	Standard five	15	14 -17 years	Yes	Home	By swimming and playing in infested water	Yes	Blood in urine	Yes	By swallowing tablets	Yes	Treatment using anti-schistosomal medicine	7	Moderate level of Knowledge (5-8)	Yes	I do not remember	Yes	Yes	Yes	Not applicable	Yes	Yes	Not applicable	Yes	Dam	Tap water	Yes	No	Yes	Yes	At the School toilet	Yes	Fetching water	Strongly agree	Strongly agree	Strongly Agree	Strongly disagree	Strongly agree	Strongly disagree	Strongly agree	Strongly disagree	Strongly agree	Strongly disagree	Strongly agree
Nyengedi	Nyengedi	Nyengedi Primary School	Male	11	10-13 years	Standard five	11	10-13 years	Yes	Friend	Do not know	No	Blood in urine	Yes	By swallowing tablets	No	Not applicable	3	Low level of Knowledge (0-4)	Yes	I do not remember	Yes	Yes	Yes	Not applicable	Yes	Yes	Not applicable	Yes	River	Tap water	Yes	Yes	No	No	At the School toilet	Yes	All of the mentioned activities	Agree	Agree	Not sure	Not sure	Not sure	Not sure	Not sure	Not sure	Not sure	Not sure	Not sure
Nyengedi	Nyengedi	Nyengedi Primary School	Male	11	10-13 years	Standard five	11	10-13 years	Yes	Home	By swimming and playing in infested water	Yes	Blood in urine	Yes	By swallowing tablets	Yes	By avoiding contact with unprotected water bodies	7	Moderate level of Knowledge (5-8)	Yes	A year ago	Yes	Yes	Yes	Not applicable	Yes	Yes	Not applicable	Yes	Pond water	Tap water	Yes	No	Yes	Yes	At the School toilet	Yes	All of the mentioned activities	Strongly agree	Strongly agree	Strongly Agree	Agree	Disagree	Agree	Disagree	Strongly agree	Disagree	Strongly disagree	Strongly agree
Nyengedi	Nyengedi	Nyengedi Primary School	Male	13	10-13 years	Standard five	13	10-13 years	Yes	Dispensary	By swimming and playing in infested water	Yes	Blood in urine	Yes	By swallowing tablets	Yes	Treatment using anti-schistosomal medicine	7	Moderate level of Knowledge (5-8)	Yes	A year ago	Yes	Yes	Yes	Not applicable	Yes	Yes	Not applicable	Yes	River	Tap and deep well	Yes	No	No	Yes	At the School toilet	Yes	All of the mentioned activities	Agree	Agree	Disagree	Disagree	Agree	Agree	Disagree	Disagree	Agree	Disagree	Agree
Nyengedi	Nyengedi	Nyengedi Primary School	Female	12	10-13 years	Standard five	12	10-13 years	Yes	Home	By swimming and playing in infested water	Yes	Blood in urine	Yes	By swallowing tablets	Yes	Use of pipe water	7	Moderate level of Knowledge (5-8)	No	Not applicable	Not applicable	Not applicable	Yes	Not applicable	Yes	Yes	Not applicable	Yes	River	Tap and deep well	Yes	Yes	Yes	Yes	At the School toilet	Yes	Washing Clothes, dishes and fetching water	Agree	Agree	Agree	Agree	Disagree	Agree	Disagree	Disagree	Agree	Disagree	Agree
Nyengedi	Nyengedi	Nyengedi Primary School	Female	14	14-17 years	Standard five	14	14 -17 years	Yes	Home	By swimming and playing in infested water	Yes	Blood in urine	Yes	By swallowing tablets	Yes	Use of latrines	6	Moderate level of Knowledge (5-8)	No	Not applicable	Not applicable	Not applicable	Yes	Not applicable	Yes	Yes	Not applicable	Yes	River	Tap water	Yes	No	No	Yes	At the School toilet	Yes	Washing clothes and dishes	Strongly agree	Strongly agree	Strongly Agree	Disagree	Agree	Not sure	Not sure	Not sure	Not sure	Not sure	Not sure
Nyengedi	Nyengedi	Nyengedi Primary School	Female	17	14-17 years	Standard five	17	14 -17 years	Yes	Home	By swimming and playing in infested water	Yes	Blood in urine	Yes	By swallowing tablets	Yes	Treatment using anti-schistosomal medicine	7	Moderate level of Knowledge (5-8)	Yes	A year ago	Yes	Yes	Yes	Not applicable	Yes	Yes	Not applicable	Yes	River	Tap water	Yes	Yes	No	Yes	At the School toilet	Yes	Washing clothes and dishes	Strongly agree	Strongly agree	Strongly Agree	Disagree	Agree	Disagree	Agree	Disagree	Agree	Disagree	Agree
Nyengedi	Nyengedi	Nyengedi Primary School	Female	13	10-13 years	Standard five	13	10-13 years	Yes	Dispensary	By swimming and playing in infested water	No	Blood in urine	Yes	By swallowing tablets	Yes	Treatment using anti-schistosomal medicine	6	Moderate level of Knowledge (5-8)	Yes	More than six months ago	Yes	Yes	Yes	Not applicable	Yes	Yes	Not applicable	Yes	Dam	Tap water	Yes	No	No	Yes	At the School toilet	Yes	Washing Clothes, dishes and fetching water	Agree	Agree	Agree	Disagree	Agree	Disagree	Agree	Disagree	Agree	Disagree	Agree
Nyengedi	Nyengedi	Nyengedi Primary School	Female	13	10-13 years	Standard five	13	10-13 years	Yes	Mass media	By swimming and playing in infested water	Yes	Blood in urine	Yes	By swallowing tablets	Yes	By avoiding contact with unprotected water bodies	7	Moderate level of Knowledge (5-8)	Yes	More than six months ago	Yes	Yes	Yes	Not applicable	Yes	Yes	Not applicable	Yes	River	Tap and deep well	Yes	Yes	No	Yes	At the School toilet	Yes	Washing clothes and dishes	Strongly agree	Strongly agree	Strongly Agree	Agree	Disagree	Agree	Disagree	Strongly disagree	Strongly agree	Strongly disagree	Strongly agree
Nyengedi	Nyengedi	Nyengedi Primary School	Female	13	10-13 years	Standard five	13	10-13 years	Yes	School	By swimming and playing in infested water	Yes	Blood in urine	Yes	By swallowing tablets	Yes	Treatment using anti-schistosomal medicine	7	Moderate level of Knowledge (5-8)	No	Not applicable	Not applicable	Not applicable	Yes	Not applicable	Yes	Yes	Not applicable	Yes	River	Tap and deep well	Yes	No	No	Yes	At the School toilet	Yes	Washing clothes and dishes	Strongly agree	Strongly agree	Strongly Agree	Disagree	Agree	Disagree	Agree	Disagree	Agree	Disagree	Agree
Nyengedi	Nyengedi	Nyengedi Primary School	Female	10	10-13 years	Standard five	10	10-13 years	Yes	Home	Do not know	Yes	Stomachache	Yes	By swallowing tablets	Yes	Use of latrines	5	Moderate level of Knowledge (5-8)	No	Not applicable	Not applicable	Not applicable	Yes	Not applicable	Yes	Yes	Not applicable	Yes	River	Tap water	Yes	No	Yes	Yes	At the School toilet	Yes	Washing clothes and dishes	Strongly agree	Strongly agree	Strongly Agree	Agree	Disagree	Agree	Disagree	Disagree	Agree	Disagree	Agree
Nyengedi	Nyengedi	Nyengedi Primary School	Female	11	10-13 years	Standard five	11	10-13 years	Yes	Home	By swimming and playing in infested water	Yes	Blood in urine	Yes	By swallowing tablets	Yes	Use of latrines	6	Moderate level of Knowledge (5-8)	Yes	More than six months ago	Yes	Yes	Yes	Not applicable	Yes	No	Sick	Yes	River	Tap water	Yes	Yes	No	Yes	At the School toilet	Yes	Washing clothes and dishes	Agree	Agree	Agree	Disagree	Agree	Disagree	Agree	Strongly agree	Disagree	Agree	Disagree
Nyengedi	Nyengedi	Nyengedi Primary School	Male	10	10-13 years	Standard five	10	10-13 years	Yes	School	By swimming and playing in infested water	Yes	Blood in urine	Yes	By swallowing tablets	Yes	Treatment using anti-schistosomal medicine	7	Moderate level of Knowledge (5-8)	No	Not applicable	Not applicable	Not applicable	Yes	Not applicable	Yes	Yes	Not applicable	Yes	Dam	Tap water	Yes	Yes	No	No	In the bush	Yes	Washing clothes and dishes	Strongly agree	Strongly agree	Strongly Agree	Not sure	Not sure	Not sure	Not sure	Strongly disagree	Strongly agree	Strongly disagree	Strongly agree
Nyengedi	Nyengedi	Nyengedi Primary School	Male	15	14-17 years	Standard six	15	14 -17 years	Yes	School	By swimming and playing in infested water	Yes	Blood in urine	Yes	By swallowing tablets	Yes	By avoiding contact with unprotected water bodies, use of piped water and use of latrines	8	Moderate level of Knowledge (5-8)	Yes	A year ago	Yes	Yes	Yes	Not applicable	Yes	Yes	Not applicable	Yes	Irrigation scheme	Tap and deep well	Yes	Yes	No	No	At the School toilet	Yes	All of the mentioned activities	Strongly agree	Agree	Agree	Agree	Disagree	Agree	Disagree	Disagree	Agree	Disagree	Agree
Nyengedi	Nyengedi	Nyengedi Primary School	Male	12	10-13 years	Standard six	12	10-13 years	Yes	Home	By swimming and playing in infested water	Yes	Stomachache	Yes	By swallowing tablets	Yes	By avoiding contact with unprotected water bodies	7	Moderate level of Knowledge (5-8)	Yes	More than six months ago	Yes	Yes	Yes	Not applicable	Yes	Yes	Not applicable	Yes	River	Tap and deep well	Yes	No	Yes	No	At the School toilet	Yes	Fishing	Strongly agree	Strongly agree	Agree	Disagree	Agree	Agree	Disagree	Disagree	Agree	Not sure	Not sure
Nyengedi	Nyengedi	Nyengedi Primary School	Male	12	10-13 years	Standard six	12	10-13 years	Yes	Home	By swimming and playing in infested water	Yes	Stomachache	Yes	By swallowing tablets	Yes	By avoiding contact with unprotected water bodies	7	Moderate level of Knowledge (5-8)	Yes	A year ago	No	Yes	Yes	Not applicable	Yes	Yes	Not applicable	Yes	Irrigation scheme	Tap water	Yes	No	No	Yes	At the School toilet	Yes	Fetching water	Strongly agree	Agree	Agree	Agree	Disagree	Agree	Disagree	Disagree	Agree	Disagree	Agree
Nyengedi	Nyengedi	Nyengedi Primary School	Male	12	10-13 years	Standard six	12	10-13 years	Yes	Home	By swimming and playing in infested water	Yes	Blood in urine	Yes	By swallowing tablets	No	Not applicable	5	Moderate level of Knowledge (5-8)	Yes	Currently I am suffering	No	No	Yes	Not applicable	Yes	Yes	Not applicable	Yes	River	Tap water	Yes	No	No	No	At the School toilet	Yes	Washing clothes and dishes	Strongly agree	Agree	Agree	Agree	Disagree	Agree	Disagree	Disagree	Agree	Not sure	Not sure
Nyengedi	Nyengedi	Nyengedi Primary School	Male	13	10-13 years	Standard six	12	10-13 years	Yes	School	By swimming and playing in infested water	Do not know	Blood in feces	Yes	By swallowing tablets	No	Not applicable	3	Low level of Knowledge (0-4)	Yes	I do not remember	Yes	Yes	Yes	Not applicable	Yes	Yes	Not applicable	Yes	River	Tap and deep well	Yes	Yes	No	No	In the bush	Yes	All of the mentioned activities	Strongly agree	Strongly agree	Strongly Agree	Not sure	Not sure	Not sure	Not sure	Not sure	Not sure	Strongly disagree	Strongly agree
Nyengedi	Nyengedi	Nyengedi Primary School	Male	14	14-17 years	Standard six	14	14 -17 years	Yes	Home	By swimming and playing in infested water	Yes	Blood in urine	Yes	By injection	No	Not applicable	4	Low level of Knowledge (0-4)	Yes	Currently I am suffering	No	No	Yes	Not applicable	Yes	Yes	Not applicable	Yes	Spring	Tap and deep well	Yes	Yes	No	No	In the bush	Yes	All of the mentioned activities	Strongly agree	Agree	Agree	Not sure	Not sure	Not sure	Not sure	Strongly agree	Disagree	Disagree	Agree
Nyengedi	Nyengedi	Nyengedi Primary School	Male	13	10-13 years	Standard six	13	10-13 years	Yes	School	By swimming and playing in infested water	Do not know	Blood in urine	Yes	By swallowing tablets	Yes	Use of latrines	6	Moderate level of Knowledge (5-8)	No	Not applicable	Not applicable	Not applicable	Yes	Not applicable	Yes	Yes	Not applicable	Yes	River	Tap water	Yes	Yes	Yes	No	At the School toilet	Yes	All of the mentioned activities	Strongly agree	Agree	Agree	Agree	Disagree	Agree	Disagree	Disagree	Agree	Disagree	Agree
Nyengedi	Nyengedi	Nyengedi Primary School	Male	12	10-13 years	Standard six	12	10-13 years	Yes	Friend	By swimming and playing in infested water	Yes	Blood in urine	No	Not applicable	No	Not applicable	3	Low level of Knowledge (0-4)	No	Not applicable	Not applicable	Not applicable	Yes	Not applicable	Yes	Yes	Not applicable	Yes	River	Tap water	Yes	Yes	Yes	Yes	I run at home	Yes	All of the mentioned activities	Strongly agree	Agree	Not sure	Agree	Disagree	Agree	Disagree	Strongly agree	Disagree	Agree	Disagree
Nyengedi	Nyengedi	Nyengedi Primary School	Male	13	10-13 years	Standard six	13	10-13 years	Yes	School	By swimming and playing in infested water	Yes	Blood in urine	Yes	By swallowing tablets	Yes	By avoiding contact with unprotected water bodies	7	Moderate level of Knowledge (5-8)	Yes	A month ago	No	Yes	Yes	Not applicable	Yes	Yes	Not applicable	Yes	Pond water	Tap and deep well	Yes	Yes	No	No	At the School toilet	Yes	Fishing	Strongly agree	Agree	Disagree	Agree	Disagree	Not sure	Not sure	Not sure	Not sure	Agree	Disagree
Nyengedi	Nyengedi	Nyengedi Primary School	Female	13	10-13 years	Standard six	13	10-13 years	Yes	School	By swimming and playing in infested water	Yes	Blood in urine	Yes	By swallowing tablets	Yes	Treatment using anti-schistosomal medicine	7	Moderate level of Knowledge (5-8)	No	Not applicable	Not applicable	Not applicable	Yes	Not applicable	Yes	Yes	Not applicable	Yes	River	Tap water	Yes	Yes	Yes	Yes	At the School toilet	Yes	Washing Clothes, dishes and fetching water	Strongly agree	Strongly agree	Agree	Not sure	Not sure	Not sure	Not sure	Not sure	Not sure	Not sure	Not sure
Nyengedi	Nyengedi	Nyengedi Primary School	Female	11	10-13 years	Standard six	11	10-13 years	Yes	Home	By swimming and playing in infested water	Yes	Blood in urine	Yes	By swallowing tablets	Yes	By avoiding contact with unprotected water bodies and use of latrines	7	Moderate level of Knowledge (5-8)	No	Not applicable	Not applicable	Not applicable	Yes	Not applicable	Yes	Yes	Not applicable	Yes	Pond water	Tap water	Yes	No	No	Yes	At the School toilet	Yes	Washing Clothes, dishes and fetching water	Strongly agree	Strongly agree	Strongly Agree	Not sure	Not sure	Strongly agree	Strongly disagree	Disagree	Agree	Disagree	Agree
Nyengedi	Nyengedi	Nyengedi Primary School	Female	13	10-13 years	Standard six	13	10-13 years	Yes	Home	By swimming and playing in infested water	Yes	Blood in urine	Yes	By swallowing tablets	No	Not applicable	5	Moderate level of Knowledge (5-8)	Yes	A year ago	No	Yes	Yes	Not applicable	Yes	Yes	Not applicable	Yes	River	Tap water	Yes	Yes	Yes	Yes	At the School toilet	Yes	Washing clothes and dishes	Strongly agree	Strongly agree	Agree	Agree	Disagree	Not sure	Not sure	Disagree	Agree	Disagree	Agree
Nyengedi	Nyengedi	Nyengedi Primary School	Female	12	10-13 years	Standard six	12	10-13 years	Yes	Friend	By swimming and playing in infested water	No	Blood in urine	No	Not applicable	No	Not applicable	2	Low level of Knowledge (0-4)	Yes	A year ago	Yes	Yes	Yes	Not applicable	Yes	Yes	Not applicable	Yes	Pond water	Tap and deep well	Yes	Yes	No	No	In the bush	Yes	Washing clothes and dishes	Strongly agree	Strongly agree	Not sure	Not sure	Not sure	Not sure	Not sure	Not sure	Not sure	Not sure	Not sure
Nyengedi	Nyengedi	Nyengedi Primary School	Male	13	10-13 years	Standard six	13	10-13 years	Yes	Friend	By shaking hands	No	Headache	No	Not applicable	Yes	Treatment using anti-schistosomal medicine	2	Low level of Knowledge (0-4)	No	Not applicable	Not applicable	Not applicable	Yes	Not applicable	Yes	Yes	Not applicable	Yes	River	Tap water	Yes	Yes	No	Yes	At the School toilet	Yes	Fetching water	Strongly agree	Not sure	Strongly Agree	Agree	Disagree	Agree	Disagree	Strongly agree	Disagree	Agree	Disagree
Nyengedi	Nyengedi	Nyengedi Primary School	Female	14	14-17 years	Standard six	14	14 -17 years	Yes	School	By swimming and playing in infested water	Yes	Blood in urine	Yes	By swallowing tablets	Yes	Use of pipe water	7	Moderate level of Knowledge (5-8)	Yes	A year ago	Yes	Yes	Yes	Not applicable	Yes	Yes	Not applicable	Yes	Pond water	Tap water	Yes	Yes	Yes	No	In the bush	Yes	Fetching water	Strongly agree	Strongly agree	Strongly Agree	Agree	Disagree	Not sure	Not sure	Disagree	Agree	Disagree	Agree
Nyengedi	Nyengedi	Nyengedi Primary School	Female	12	10-13 years	Standard six	12	10-13 years	Yes	School	By swimming and playing in infested water	Yes	Blood in urine	Yes	By swallowing tablets	Yes	Use of latrines	6	Moderate level of Knowledge (5-8)	No	Not applicable	Not applicable	Not applicable	Yes	Not applicable	Yes	Yes	Not applicable	Yes	River	Tap water	Yes	No	No	Yes	At the School toilet	Yes	Fetching water	Strongly agree	Strongly agree	Strongly Agree	Agree	Disagree	Not sure	Not sure	Disagree	Agree	Disagree	Agree
Nyengedi	Nyengedi	Nyengedi Primary School	Female	14	14-17 years	Standard six	14	14 -17 years	Yes	School	By swimming and playing in infested water	Yes	Stomachache	Yes	By swallowing tablets	Yes	Use of latrines	6	Moderate level of Knowledge (5-8)	No	Not applicable	Not applicable	Not applicable	Yes	Not applicable	Yes	Yes	Not applicable	Yes	River	Tap water	Yes	No	Yes	No	At the School toilet	Yes	Washing clothes and dishes	Strongly agree	Strongly agree	Strongly Agree	Strongly disagree	Strongly agree	Strongly disagree	Strongly agree	Strongly disagree	Strongly agree	Strongly disagree	Strongly agree
Nyengedi	Nyengedi	Nyengedi Primary School	Female	14	14-17 years	Standard six	14	14 -17 years	Yes	Home	Do not know	Do not know	Do not know	Do not know	Not applicable	Do not know	Not applicable	0	Low level of Knowledge (0-4)	No	Not applicable	Not applicable	Not applicable	Yes	Not applicable	Yes	Yes	Not applicable	Yes	River	Tap water	Yes	Yes	No	No	At the School toilet	Yes	Washing Clothes, dishes and fetching water	Not sure	Not sure	Not sure	Not sure	Not sure	Not sure	Not sure	Not sure	Not sure	Not sure	Not sure
Nyengedi	Nyengedi	Nyengedi Primary School	Female	16	14-17 years	Standard six	16	14 -17 years	Yes	School	By swimming and playing in infested water	Yes	Blood in urine	Yes	By swallowing tablets	Yes	Use of pipe water	7	Moderate level of Knowledge (5-8)	No	Not applicable	Not applicable	Not applicable	Yes	Not applicable	Yes	Yes	Not applicable	Yes	River	Tap and deep well	Yes	No	No	No	At the School toilet	Yes	Fetching water	Strongly agree	Strongly agree	Strongly Agree	Agree	Disagree	Agree	Disagree	Strongly disagree	Strongly agree	Strongly disagree	Strongly agree
Nyengedi	Nyengedi	Nyengedi Primary School	Female	15	14-17 years	Standard six	15	14 -17 years	Yes	School	By swimming and playing in infested water	Yes	Blood in urine	Yes	By swallowing tablets	Yes	By improving of personal hygiene	7	Moderate level of Knowledge (5-8)	Yes	A year ago	Yes	Yes	Yes	Not applicable	Yes	Yes	Not applicable	Yes	River	Tap water	Yes	Yes	Yes	No	At the School toilet	Yes	Washing Clothes, dishes and fetching water	Agree	Agree	Not sure	Not sure	Not sure	Not sure	Not sure	Strongly disagree	Strongly agree	Strongly disagree	Strongly agree
Nyengedi	Nyengedi	Nyengedi Primary School	Female	13	10-13 years	Standard six	13	10-13 years	Yes	School	By swimming and playing in infested water	Yes	Blood in urine	Yes	By swallowing tablets	Yes	Treatment using anti-schistosomal medicine	7	Moderate level of Knowledge (5-8)	Yes	Currently I am suffering	No	No	Yes	Not applicable	Yes	Yes	Not applicable	Yes	River	Tap water	Yes	Yes	Yes	No	At the School toilet	Yes	Washing Clothes, dishes and fetching water	Agree	Strongly agree	Strongly Agree	Strongly agree	Strongly disagree	Strongly agree	Strongly disagree	Disagree	Agree	Disagree	Agree
Nyengedi	Nyengedi	Nyengedi Primary School	Female	13	10-13 years	Standard six	13	10-13 years	Yes	School	By swimming and playing in infested water	Yes	Blood in urine	Yes	By swallowing tablets	Yes	Use of pipe water	7	Moderate level of Knowledge (5-8)	Yes	A year ago	Yes	Yes	Yes	Not applicable	Yes	Yes	Not applicable	Yes	River	Tap and deep well	Yes	No	No	No	At the School toilet	Yes	Washing clothes and dishes	Agree	Agree	Agree	Agree	Disagree	Not sure	Not sure	Strongly disagree	Strongly agree	Strongly disagree	Strongly agree
Nyengedi	Nyengedi	Nyengedi Primary School	Female	12	10-13 years	Standard six	12	10-13 years	Yes	Mass media	By swimming and playing in infested water	Yes	Blood in urine	Yes	By swallowing tablets	Yes	By improving of personal hygiene	7	Moderate level of Knowledge (5-8)	Yes	A year ago	Yes	Yes	Yes	Not applicable	Yes	Yes	Not applicable	Yes	River	Tap and deep well	Yes	No	Yes	No	In the bush	Yes	Washing Clothes, dishes and fetching water	Agree	Agree	Agree	Not sure	Not sure	Not sure	Not sure	Not sure	Not sure	Not sure	Not sure
Nyengedi	Nyengedi	Nyengedi Primary School	Female	12	10-13 years	Standard six	12	10-13 years	Yes	Home	By swimming and playing in infested water	Yes	Blood in urine	Yes	By swallowing tablets	Yes	By avoiding contact with unprotected water bodies, use of piped water and use of latrines	8	Moderate level of Knowledge (5-8)	No	Not applicable	Not applicable	Not applicable	Yes	Not applicable	Yes	Yes	Not applicable	Yes	River	Tap water	Yes	No	Yes	No	At the School toilet	Yes	Washing clothes and dishes	Agree	Agree	Agree	Strongly disagree	Strongly agree	Strongly disagree	Strongly agree	Strongly disagree	Strongly agree	Strongly disagree	Strongly agree
Nyengedi	Nyengedi	Nyengedi Primary School	Female	11	10-13 years	Standard six	11	10-13 years	Yes	School	By swimming and playing in infested water	Yes	Blood in urine	Yes	By swallowing tablets	Yes	By avoiding contact with unprotected water bodies	7	Moderate level of Knowledge (5-8)	Yes	A year ago	Yes	Yes	Yes	Not applicable	Yes	Yes	Not applicable	Yes	Pond water	Tap water	Yes	No	No	No	At the School toilet	Yes	Washing clothes and dishes	Agree	Agree	Strongly Agree	Not sure	Not sure	Not sure	Not sure	Strongly disagree	Strongly agree	Strongly disagree	Strongly agree
Nyengedi	Nyengedi	Nyengedi Primary School	Female	13	10-13 years	Standard six	13	10-13 years	Yes	School	By swimming and playing in infested water	Do not know	Do not know	Do not know	Not applicable	Do not know	Not applicable	1	Low level of Knowledge (0-4)	Yes	Currently I am suffering	No	No	Yes	Not applicable	Yes	Yes	Not applicable	Yes	River	Tap water	Yes	Yes	No	No	At the School toilet	Yes	Washing Clothes, dishes and fetching water	Agree	Not sure	Not sure	Not sure	Not sure	Not sure	Not sure	Not sure	Not sure	Not sure	Not sure
Nyengedi	Nyengedi	Nyengedi Primary School	Female	13	10-13 years	Standard six	13	10-13 years	Yes	Home	By swimming and playing in infested water	Yes	Blood in urine	Yes	By swallowing tablets	Yes	Use of pipe water and use of toilets	7	Moderate level of Knowledge (5-8)	Yes	A year ago	Yes	Yes	Yes	Not applicable	Yes	Yes	Not applicable	Yes	River	Tap water	Yes	No	Yes	No	At the School toilet	Yes	Washing Clothes, dishes and fetching water	Agree	Agree	Agree	Not sure	Not sure	Not sure	Not sure	Strongly disagree	Strongly agree	Strongly disagree	Strongly agree
Nyengedi	Nyengedi	Nyengedi Primary School	Female	11	10-13 years	Standard six	11	10-13 years	Yes	School	By swimming and playing in infested water	Yes	Blood in urine	Yes	By swallowing tablets	Yes	Use of pipe water	7	Moderate level of Knowledge (5-8)	Yes	More than six months ago	Yes	Yes	Yes	Not applicable	Yes	Yes	Not applicable	Yes	River	Tap water	Yes	No	Yes	No	In the bush	Yes	Washing clothes and dishes	Agree	Agree	Agree	Agree	Disagree	Agree	Disagree	Strongly disagree	Strongly agree	Strongly disagree	Strongly agree
Nyengedi	Nyengedi	Nyengedi Primary School	Female	12	10-13 years	Standard six	12	10-13 years	Yes	School	By swimming and playing in infested water	Yes	Blood in urine	Yes	By swallowing tablets	Yes	By improving of personal hygiene	7	Moderate level of Knowledge (5-8)	Yes	More than six months ago	Yes	Yes	Yes	Not applicable	Yes	Yes	Not applicable	Yes	River	Tap water	Yes	No	Yes	No	At the School toilet	Yes	Washing Clothes, dishes and fetching water	Agree	Agree	Agree	Not sure	Not sure	Not sure	Not sure	Strongly disagree	Strongly agree	Disagree	Agree
Nyengedi	Nyengedi	Nyengedi Primary School	Female	12	10-13 years	Standard six	12	10-13 years	Yes	Home	By swimming and playing in infested water	Yes	Blood in urine	Yes	By swallowing tablets	Yes	Treatment using anti-schistosomal medicine + use of latrines	7	Moderate level of Knowledge (5-8)	Yes	A year ago	No	Yes	Yes	Not applicable	Yes	Yes	Not applicable	Yes	River	Tap water	Yes	Yes	No	No	In the bush	Yes	Washing Clothes, dishes and fetching water	Strongly agree	Agree	Strongly Agree	Agree	Disagree	Agree	Disagree	Strongly disagree	Strongly agree	Strongly disagree	Strongly agree
Nyengedi	Nyengedi	Nyengedi Primary School	Female	13	10-13 years	Standard six	13	10-13 years	Yes	Mass media	By swimming and playing in infested water	Yes	Stomachache	Yes	By swallowing tablets	Yes	Treatment using anti-schistosomal medicine	7	Moderate level of Knowledge (5-8)	Yes	More than six months ago	Yes	Yes	Yes	Not applicable	Yes	Yes	Not applicable	Yes	River	Tap water	Yes	Yes	No	No	At the School toilet	Yes	Washing Clothes, dishes and fetching water	Agree	Agree	Agree	Strongly disagree	Strongly agree	Strongly disagree	Strongly agree	Strongly disagree	Strongly agree	Strongly disagree	Strongly agree
Nyengedi	Nyengedi	Nyengedi Primary School	Male	12	10-13 years	Standard six	12	10-13 years	Yes	Home	By swimming and playing in infested water	Yes	Blood in urine	Yes	By swallowing tablets	Yes	By avoiding contact with unprotected water bodies	7	Moderate level of Knowledge (5-8)	Yes	More than six months ago	Yes	Yes	Yes	Not applicable	Yes	Yes	Not applicable	Yes	River	Tap water	Yes	Yes	Yes	No	At the School toilet	Yes	Washing Clothes, dishes and fetching water	Agree	Strongly agree	Strongly Agree	Disagree	Agree	Strongly disagree	Strongly agree	Disagree	Agree	Strongly disagree	Strongly agree
Nyengedi	Nyengedi	Nyengedi Primary School	Male	14	14-17 years	Standard seven	14	14 -17 years	Yes	Home	By drinking dirty water	Yes	Blood in urine	Yes	By swallowing tablets	Yes	By improving of personal hygiene	6	Moderate level of Knowledge (5-8)	Yes	A year ago	Yes	Yes	Yes	Not applicable	Yes	Yes	Not applicable	Yes	River	Tap and deep well	Yes	No	Yes	No	At the School toilet	Yes	Washing Clothes, dishes and fetching water	Agree	Agree	Agree	Agree	Disagree	Disagree	Agree	Disagree	Agree	Disagree	Agree
Nyengedi	Nyengedi	Nyengedi Primary School	Male	14	14-17 years	Standard seven	14	14 -17 years	Yes	Home	By swimming and playing in infested water	Yes	Blood in urine	Yes	By swallowing tablets	Yes	Treatment using anti-schistosomal medicine	7	Moderate level of Knowledge (5-8)	Yes	A year ago	Yes	Yes	Yes	Not applicable	Yes	Yes	Not applicable	Yes	River	Tap water	Yes	Yes	Yes	No	In the bush	Yes	Washing Clothes, dishes and fetching water	Strongly agree	Strongly agree	Strongly Agree	Strongly agree	Strongly disagree	Agree	Disagree	Disagree	Agree	Disagree	Agree
Nyengedi	Nyengedi	Nyengedi Primary School	Male	14	14-17 years	Standard four	14	14 -17 years	Yes	School	By swimming and playing in infested water	Yes	Blood in urine	Yes	By swallowing tablets	Yes	By improving of personal hygiene	7	Moderate level of Knowledge (5-8)	Yes	A year ago	No	Yes	Yes	Not applicable	Yes	Yes	Not applicable	Yes	River	Tap water	Yes	Yes	No	No	At the School toilet	Yes	Washing Clothes, dishes and fetching water	Strongly agree	Strongly agree	Strongly Agree	Disagree	Agree	Disagree	Agree	Strongly agree	Disagree	Disagree	Agree
Nyengedi	Nyengedi	Nyengedi Primary School	Female	16	14-17 years	Standard six	16	14 -17 years	Yes	School	By swimming and playing in infested water	Yes	Blood in urine	Yes	By swallowing tablets	Yes	By avoiding contact with unprotected water bodies	7	Moderate level of Knowledge (5-8)	No	Not applicable	Not applicable	Not applicable	Yes	Not applicable	Yes	Yes	Not applicable	Yes	River	Tap water	Yes	No	Yes	No	At the School toilet	Yes	Washing Clothes, dishes and fetching water	Agree	Agree	Agree	Strongly disagree	Strongly agree	Disagree	Agree	Strongly disagree	Strongly agree	Agree	Disagree
Nyengedi	Nyengedi	Nyengedi Primary School	Female	14	14-17 years	Standard seven	14	14 -17 years	Yes	Home	By swimming and playing in infested water	Yes	Blood in urine	Yes	By swallowing tablets	Yes	Use of latrines	6	Moderate level of Knowledge (5-8)	Yes	Not applicable	Not applicable	Not applicable	Yes	Not applicable	Yes	Yes	Not applicable	Yes	River	Tap water	Yes	No	No	No	At the School toilet	Yes	Washing Clothes, dishes and fetching water	Strongly agree	Strongly agree	Strongly Agree	Agree	Disagree	Agree	Disagree	Disagree	Agree	Disagree	Agree
Nyengedi	Nyengedi	Nyengedi Primary School	Female	13	10-13 years	Standard seven	13	10-13 years	Yes	Home	By swimming and playing in infested water	Yes	Blood in urine	Yes	By swallowing tablets	Yes	Use of pipe water	7	Moderate level of Knowledge (5-8)	No	Not applicable	Not applicable	Not applicable	Yes	Not applicable	Yes	Yes	Not applicable	Yes	River	Tap water	Yes	Yes	No	No	At the School toilet	Yes	Washing Clothes, dishes and fetching water	Agree	Agree	Agree	Agree	Disagree	Disagree	Agree	Disagree	Agree	Disagree	Agree
Nyengedi	Nyengedi	Nyengedi Primary School	Male	13	10-13 years	Standard seven	13	10-13 years	Yes	Home	By swimming and playing in infested water	Yes	Blood in urine	Yes	By swallowing tablets	Yes	Treatment using anti-schistosomal medicine	7	Moderate level of Knowledge (5-8)	Yes	Currently I am suffering	No	No	Yes	Not applicable	Yes	Yes	Not applicable	Yes	Pond water	Tap water	Yes	Yes	No	No	At the School toilet	Yes	Fetching water	Strongly agree	Strongly agree	Agree	Agree	Disagree	Agree	Disagree	Disagree	Agree	Disagree	Agree
Nyengedi	Nyengedi	Nyengedi Primary School	Male	13	10-13 years	Standard seven	13	10-13 years	Yes	School	By swimming and playing in infested water	Yes	Blood in urine	Yes	By swallowing tablets	Yes	By avoiding contact with unprotected water bodies	7	Moderate level of Knowledge (5-8)	No	Not applicable	Not applicable	Not applicable	Yes	Not applicable	Yes	Yes	Not applicable	Yes	River	Tap water	Yes	Yes	Yes	No	At the School toilet	Yes	Fetching water	Agree	Agree	Agree	Not sure	Not sure	Not sure	Not sure	Disagree	Agree	Disagree	Agree
Nyengedi	Nyengedi	Nyengedi Primary School	Male	16	14-17 years	Standard seven	16	14 -17 years	Yes	Home	By swimming and playing in infested water	Yes	Blood in urine	Yes	By swallowing tablets	No	Not applicable	5	Moderate level of Knowledge (5-8)	Yes	Not applicable	Not applicable	Not applicable	Yes	Not applicable	Yes	Yes	Not applicable	Yes	River	Tap water	Yes	Yes	No	No	At the School toilet	Yes	Washing clothes and dishes	Agree	Agree	Disagree	Disagree	Agree	Agree	Disagree	Disagree	Agree	Disagree	Agree
Nyengedi	Nyengedi	Nyengedi Primary School	Female	13	10-13 years	Standard seven	13	10-13 years	Yes	Home	By swimming and playing in infested water	Yes	Blood in urine	Yes	By swallowing tablets	Yes	By improving of personal hygiene	7	Moderate level of Knowledge (5-8)	No	Not applicable	Not applicable	Not applicable	Yes	Not applicable	Yes	Yes	Not applicable	Yes	Pond water	Tap water	Yes	No	No	No	At the School toilet	Yes	Washing clothes and dishes	Agree	Agree	Agree	Agree	Disagree	Agree	Disagree	Disagree	Agree	Disagree	Agree
Nyengedi	Nyengedi	Nyengedi Primary School	Female	14	14-17 years	Standard seven	14	14 -17 years	Yes	Home	By swimming and playing in infested water	Yes	Blood in urine	Yes	By swallowing tablets	Yes	Treatment using anti-schistosomal medicine	7	Moderate level of Knowledge (5-8)	No	Not applicable	Not applicable	Not applicable	Yes	Not applicable	Yes	Yes	Not applicable	Yes	Irrigation scheme	Tap water	Yes	Yes	No	No	At the School toilet	Yes	Washing clothes and dishes	Strongly agree	Strongly agree	Strongly Agree	Strongly agree	Strongly disagree	Strongly agree	Strongly disagree	Disagree	Agree	Disagree	Agree
Nyengedi	Nyengedi	Nyengedi Primary School	Female	15	14-17 years	Standard seven	15	14 -17 years	Yes	Home	By swimming and playing in infested water	Yes	Blood in urine	Yes	By swallowing tablets	Yes	Use of latrines	6	Moderate level of Knowledge (5-8)	No	Not applicable	Not applicable	Not applicable	Yes	Not applicable	Yes	Yes	Not applicable	Yes	Pond water	Tap water	Yes	No	No	No	At the School toilet	Yes	Washing Clothes, dishes and fetching water	Agree	Agree	Agree	Not sure	Not sure	Not sure	Not sure	Not sure	Not sure	Not sure	Not sure
Nyengedi	Nyengedi	Nyengedi Primary School	Male	15	14-17 years	Standard seven	15	14 -17 years	Yes	Home	By swimming and playing in infested water	Yes	Blood in urine	Yes	By swallowing tablets	Yes	Use of pipe water	7	Moderate level of Knowledge (5-8)	Yes	A year ago	Yes	Yes	Yes	Not applicable	Yes	Yes	Not applicable	Yes	River	Tap water	Yes	Yes	No	No	At the School toilet	Yes	Fetching water	Agree	Agree	Agree	Agree	Disagree	Agree	Disagree	Disagree	Agree	Disagree	Agree
Nyengedi	Nyengedi	Nyengedi Primary School	Male	14	14-17 years	Standard seven	14	14 -17 years	Yes	School	By swimming and playing in infested water	Yes	Blood in urine	Yes	By swallowing tablets	Yes	Use of latrines	6	Moderate level of Knowledge (5-8)	Yes	More than six months ago	Yes	Yes	Yes	Not applicable	Yes	Yes	Not applicable	Yes	River	Tap water	Yes	No	Yes	No	At the School toilet	Yes	All of the mentioned activities	Agree	Agree	Agree	Agree	Disagree	Strongly disagree	Strongly agree	Strongly disagree	Strongly agree	Strongly disagree	Strongly agree
Nyengedi	Nyengedi	Nyengedi Primary School	Male	15	14-17 years	Standard seven	15	14 -17 years	Yes	Home	By swimming and playing in infested water	Yes	Blood in urine	Yes	By swallowing tablets	Yes	By avoiding contact with unprotected water bodies	7	Moderate level of Knowledge (5-8)	Yes	A year ago	Yes	Yes	Yes	Not applicable	Yes	Yes	Not applicable	Yes	Spring	Tap and deep well	Yes	Yes	No	No	At the School toilet	Yes	Fetching water	Strongly agree	Strongly agree	Strongly Agree	Strongly agree	Strongly disagree	Strongly agree	Strongly disagree	Disagree	Agree	Disagree	Agree
Nyengedi	Nyengedi	Nyengedi Primary School	Female	13	10-13 years	Standard seven	13	10-13 years	Yes	Home	By swimming and playing in infested water	Yes	Blood in urine	Yes	By swallowing tablets	Yes	Use of pipe water	7	Moderate level of Knowledge (5-8)	Yes	A year ago	Yes	Yes	Yes	Not applicable	Yes	Yes	Not applicable	Yes	River	Tap water	Yes	Yes	No	No	At the School toilet	Yes	Washing clothes and dishes	Strongly agree	Strongly agree	Strongly Agree	Strongly agree	Strongly disagree	Strongly agree	Strongly disagree	Strongly disagree	Strongly agree	Strongly disagree	Strongly agree
Nyengedi	Nyengedi	Nyengedi Primary School	Female	13	10-13 years	Standard seven	13	10-13 years	Yes	Dispensary	By swimming and playing in infested water	Yes	Blood in urine	Yes	By swallowing tablets	Yes	Use of latrines	6	Moderate level of Knowledge (5-8)	No	Not applicable	Not applicable	Not applicable	Yes	Not applicable	Yes	Yes	Not applicable	Yes	Dam	Tap water	Yes	No	No	No	In the bush	Yes	Washing Clothes, dishes and fetching water	Strongly agree	Strongly agree	Strongly Agree	Strongly agree	Strongly disagree	Strongly agree	Strongly disagree	Strongly disagree	Strongly agree	Strongly disagree	Strongly agree
Nyengedi	Nyengedi	Nyengedi Primary School	Female	13	10-13 years	Standard seven	13	10-13 years	Yes	Home	By swimming and playing in infested water	Yes	Blood in urine	Yes	By swallowing tablets	Yes	Treatment using anti-schistosomal medicine and use of pipe water	8	Moderate level of Knowledge (5-8)	No	Not applicable	Not applicable	Not applicable	Yes	Not applicable	Yes	Yes	Not applicable	Yes	River	Tap water	Yes	Yes	No	No	At the School toilet	Yes	Washing clothes and dishes	Strongly agree	Strongly agree	Strongly Agree	Not sure	Not sure	Not sure	Not sure	Strongly disagree	Strongly agree	Strongly disagree	Strongly agree
Nyengedi	Nyengedi	Nyengedi Primary School	Male	13	10-13 years	Standard seven	10	10-13 years	Yes	Home	By swimming and playing in infested water	Yes	Blood in urine	Yes	By swallowing tablets	Yes	Treatment using anti-schistosomal medicine	7	Moderate level of Knowledge (5-8)	Yes	More than six months ago	Yes	Yes	Yes	Not applicable	Yes	Yes	Not applicable	Yes	River	Deep well	Yes	No	Yes	Yes	At the School toilet	Yes	All of the mentioned activities	Strongly agree	Strongly agree	Strongly Agree	Not sure	Not sure	Not sure	Not sure	Strongly disagree	Strongly agree	Strongly disagree	Strongly agree
Nyengedi	Nyengedi	Nyengedi Primary School	Male	17	14-17 years	Standard seven	17	14 -17 years	Yes	Dispensary	By swimming and playing in infested water	No	Blood in urine	Yes	By swallowing tablets	Yes	Use of pipe water	6	Moderate level of Knowledge (5-8)	Yes	A month ago	Yes	Yes	Yes	Not applicable	Yes	Yes	Not applicable	Yes	River	Deep well	Yes	No	Yes	No	At the School toilet	Yes	Fetching water	Strongly agree	Strongly agree	Strongly Agree	Agree	Disagree	Agree	Disagree	Disagree	Agree	Disagree	Agree
Nyengedi	Nyengedi	Nyengedi Primary School	Male	14	14-17 years	Standard seven	4	Less than 5 years	Yes	Mass media	By swimming and playing in infested water	Yes	Blood in urine	Yes	By swallowing tablets	Yes	Treatment using anti-schistosomal medicine	7	Moderate level of Knowledge (5-8)	Yes	More than six months ago	No	Yes	Yes	Not applicable	Yes	Yes	Not applicable	Yes	River	Deep well	Yes	No	No	Yes	At the School toilet	Yes	All of the mentioned activities	Agree	Agree	Agree	Agree	Disagree	Agree	Disagree	Disagree	Agree	Disagree	Agree
Nyengedi	Nyengedi	Nyengedi Primary School	Female	16	14-17 years	Standard seven	16	14 -17 years	Yes	Friend	Do not know	No	Do not know	Do not know	Not applicable	Do not know	Not applicable	0	Low level of Knowledge (0-4)	No	Not applicable	Not applicable	Not applicable	Yes	Not applicable	Yes	Yes	Not applicable	Yes	River	Deep well	Yes	No	No	No	At the School toilet	Yes	Washing Clothes, dishes and fetching water	Not sure	Not sure	Not sure	Not sure	Not sure	Not sure	Not sure	Not sure	Not sure	Not sure	Not sure
Nyengedi	Nyengedi	Nyengedi Primary School	Female	13	10-13 years	Standard seven	13	10-13 years	Yes	Dispensary	By swimming and playing in infested water	Yes	Blood in urine	Yes	By swallowing tablets	Yes	By avoiding contact with unprotected water bodies	7	Moderate level of Knowledge (5-8)	No	Not applicable	Not applicable	Not applicable	Yes	Not applicable	Yes	Yes	Not applicable	Yes	River	Deep well	Yes	No	No	No	At the School toilet	Yes	Washing clothes and dishes	Strongly agree	Strongly agree	Agree	Agree	Disagree	Strongly agree	Strongly disagree	Disagree	Agree	Disagree	Agree
Nyengedi	Nyengedi	Nyengedi Primary School	Female	14	14-17 years	Standard seven	14	14 -17 years	Yes	Home	By swimming and playing in infested water	Yes	Blood in urine	Yes	By swallowing tablets	Yes	By avoiding contact with unprotected water bodies	7	Moderate level of Knowledge (5-8)	Yes	A year ago	Yes	Yes	Yes	Not applicable	Yes	Yes	Not applicable	Yes	Spring	Tap and deep well	Yes	No	No	Yes	At the School toilet	Yes	Washing Clothes, dishes and fetching water	Strongly agree	Agree	Agree	Agree	Disagree	Agree	Disagree	Not sure	Not sure	Strongly disagree	Strongly agree
Nyengedi	Nyengedi	Nyengedi Primary School	Female	15	14-17 years	Standard seven	15	14 -17 years	Yes	Home	By swimming and playing in infested water	Yes	Blood in urine	Yes	By swallowing tablets	Yes	By avoiding contact with unprotected water bodies	7	Moderate level of Knowledge (5-8)	Yes	More than 3 months ago but less than six months	Yes	Yes	Yes	Not applicable	Yes	Yes	Not applicable	Yes	River	Tap water	Yes	Yes	Yes	Yes	At the School toilet	Yes	Washing Clothes, dishes and fetching water	Strongly agree	Agree	Agree	Agree	Disagree	Strongly agree	Strongly disagree	Strongly disagree	Strongly agree	Disagree	Agree
Nyengedi	Nyengedi	Nyengedi Primary School	Male	13	10-13 years	Standard seven	13	10-13 years	Yes	Dispensary	By swimming and playing in infested water	Yes	Blood in urine	Yes	By swallowing tablets	Yes	Treatment using anti-schistosomal medicine	7	Moderate level of Knowledge (5-8)	Yes	A year ago	Yes	Yes	Yes	Not applicable	Yes	Yes	Not applicable	Yes	Pond water	Tap water	Yes	Yes	No	Yes	At the School toilet	Yes	Washing clothes and dishes	Strongly agree	Agree	Agree	Agree	Disagree	Agree	Disagree	Not sure	Not sure	Strongly disagree	Strongly agree
Nyengedi	Nyengedi	Nyengedi Primary School	Male	15	14-17 years	Standard seven	15	14 -17 years	Yes	Dispensary	By swimming and playing in infested water	Yes	Blood in urine	Yes	By swallowing tablets	Yes	By avoiding contact with unprotected water bodies	7	Moderate level of Knowledge (5-8)	Yes	More than six months ago	Yes	Yes	Yes	Not applicable	Yes	Yes	Not applicable	Yes	River	Tap water	Yes	Yes	No	No	At the School toilet	Yes	Washing clothes and dishes	Strongly agree	Agree	Agree	Agree	Disagree	Disagree	Agree	Not sure	Not sure	Agree	Disagree
Nyengedi	Nyengedi	Nyengedi Primary School	Female	14	14-17 years	Standard seven	14	14 -17 years	Yes	Friend	By swimming and playing in infested water	Yes	Blood in urine	No	Not applicable	No	Not applicable	3	Low level of Knowledge (0-4)	No	Not applicable	Not applicable	Not applicable	Yes	Not applicable	Yes	Yes	Not applicable	Yes	Irrigation scheme	Tap water	Yes	No	No	No	At the School toilet	Yes	Washing clothes and dishes	Strongly agree	Agree	Agree	Agree	Disagree	Agree	Disagree	Not sure	Not sure	Not sure	Not sure
Nyangamara B	Nyangamara	Nyangamara Primary School	Female	6	6-9 years	Standard one	6	6-9 years	Yes	Friend	Do not know	No	Do not know	Do not know	Not applicable	Do not know	Not applicable	0	Low level of Knowledge (0-4)	No	Not applicable	Not applicable	Not applicable	Not applicable	Not applicable	No	No	Not yet enrolled in the school	No	Not applicable	Tap water	No	Not applicable	No	No	At the School toilet	No	Not applicable	Not sure	Not sure	Not sure	Not sure	Not sure	Not sure	Not sure	Not sure	Not sure	Not sure	Not sure
Nyangamara B	Nyangamara	Nyangamara Primary School	Female	7	6-9 years	Standard one	7	6-9 years	Yes	School	Do not know	Do not know	Do not know	Do not know	Not applicable	Do not know	Not applicable	0	Low level of Knowledge (0-4)	No	Not applicable	Not applicable	Not applicable	Not applicable	Not applicable	No	No	Not yet enrolled in the school	No	Not applicable	Tap water	No	Not applicable	No	Yes	At the School toilet	No	Not applicable	Not sure	Not sure	Not sure	Not sure	Not sure	Not sure	Not sure	Disagree	Agree	Disagree	Agree
Nyangamara B	Nyangamara	Nyangamara Primary School	Female	9	6-9 years	Standard one	9	6-9 years	Yes	Friend	Do not know	No	Do not know	Do not know	Not applicable	Do not know	Not applicable	0	Low level of Knowledge (0-4)	No	Not applicable	Not applicable	Not applicable	Not applicable	Not applicable	No	No	Not yet enrolled in the school	No	Not applicable	Tap water	No	Not applicable	No	No	At the School toilet	No	Not applicable	Not sure	Not sure	Not sure	Not sure	Not sure	Not sure	Not sure	Not sure	Not sure	Not sure	Not sure
Nyangamara B	Nyangamara	Nyangamara Primary School	Female	9	6-9 years	Standard one	9	6-9 years	Yes	Friend	Do not know	No	Do not know	Do not know	Not applicable	Do not know	Not applicable	0	Low level of Knowledge (0-4)	No	Not applicable	Not applicable	Not applicable	Not applicable	Not applicable	No	No	Not yet enrolled in the school	No	Not applicable	Tap water	No	Not applicable	No	No	At the School toilet	No	Not applicable	Not sure	Not sure	Not sure	Not sure	Not sure	Not sure	Not sure	Not sure	Not sure	Not sure	Not sure
Nyangamara B	Nyangamara	Nyangamara Primary School	Male	9	6-9 years	Standard one	9	6-9 years	Yes	School	Do not know	Do not know	Do not know	Do not know	Not applicable	Do not know	Not applicable	0	Low level of Knowledge (0-4)	No	Not applicable	Not applicable	Not applicable	Not applicable	Not applicable	No	No	Not yet enrolled in the school	No	Not applicable	Tap water	No	Not applicable	No	No	At the School toilet	No	Not applicable	Not sure	Not sure	Not sure	Not sure	Not sure	Not sure	Not sure	Not sure	Not sure	Not sure	Not sure
Nyangamara B	Nyangamara	Nyangamara Primary School	Male	7	6-9 years	Standard one	7	6-9 years	Yes	Home	By drinking dirty water	Yes	Blood in urine	Yes	By swallowing tablets	Yes	Use of latrines	6	Moderate level of Knowledge (5-8)	No	Not applicable	Not applicable	Not applicable	Not applicable	Not applicable	No	No	Not yet enrolled in the school	Yes	Dam	Tap water	Yes	No	No	No	At the School toilet	Yes	Washing Clothes, dishes and fetching water	Agree	Agree	Agree	Not sure	Not sure	Not sure	Not sure	Disagree	Agree	Disagree	Agree
Nyangamara B	Nyangamara	Nyangamara Primary School	Male	6	6-9 years	Standard one	6	6-9 years	Yes	School	By drinking dirty water	Yes	Blood in urine	No	Not applicable	Yes	By improving of personal hygiene	4	Low level of Knowledge (0-4)	No	Not applicable	Not applicable	Not applicable	Not applicable	Not applicable	No	No	Not yet enrolled in the school	Yes	Dam	Shallow well	Yes	No	Yes	No	At the School toilet	Yes	Washing Clothes, dishes and fetching water	Agree	Disagree	Agree	Disagree	Agree	Disagree	Agree	Strongly agree	Disagree	Strongly disagree	Strongly agree
Nyangamara B	Nyangamara	Nyangamara Primary School	Male	7	6-9 years	Standard one	7	6-9 years	Yes	Home	By eating contaminated food	Yes	Fever	Yes	By swallowing tablets	Yes	Use of latrines	4	Low level of Knowledge (0-4)	Yes	A year ago	Yes	Yes	Not applicable	Not applicable	No	No	Not yet enrolled in the school	Yes	Dam	Shallow well	Yes	No	Yes	No	At the School toilet	Yes	Washing Clothes, dishes and fetching water	Agree	Agree	Agree	Agree	Disagree	Agree	Disagree	Strongly agree	Disagree	Agree	Disagree
Nyangamara B	Nyangamara	Nyangamara Primary School	Male	7	6-9 years	Standard one	7	6-9 years	Yes	Home	By drinking dirty water	Yes	Blood in urine	No	Not applicable	Yes	Use of latrines	3	Low level of Knowledge (0-4)	No	Not applicable	Not applicable	Not applicable	Not applicable	Not applicable	No	No	Not yet enrolled in the school	Yes	Pond water	Shallow well	Yes	No	Yes	No	At the School toilet	Yes	Washing Clothes, dishes and fetching water	Agree	Agree	Agree	Disagree	Agree	Disagree	Agree	Strongly agree	Disagree	Agree	Disagree
Nyangamara B	Nyangamara	Nyangamara Primary School	Male	7	6-9 years	Standard one	7	6-9 years	Yes	Dispensary	Do not know	Do not know	Do not know	No	Not applicable	Do not know	Not applicable	0	Low level of Knowledge (0-4)	No	Not applicable	Not applicable	Not applicable	Not applicable	Not applicable	No	No	Not yet enrolled in the school	Yes	Dam	Shallow well	Yes	No	No	No	At the School toilet	Yes	Washing Clothes, dishes and fetching water	Agree	Not sure	Not sure	Not sure	Not sure	Not sure	Not sure	Not sure	Not sure	Disagree	Agree
Nyangamara B	Nyangamara	Nyangamara Primary School	Male	8	6-9 years	Standard one	8	6-9 years	Yes	Home	By swimming and playing in infested water	Yes	Fever	Yes	By swallowing tablets	Yes	Use of latrines	5	Moderate level of Knowledge (5-8)	Yes	A year ago	Yes	Yes	Not applicable	Not applicable	No	No	Not yet enrolled in the school	Yes	Dam	Shallow well	Yes	No	Yes	No	At the School toilet	Yes	Washing Clothes, dishes and fetching water	Agree	Agree	Agree	Not sure	Not sure	Not sure	Not sure	Not sure	Not sure	Disagree	Agree
Nyangamara B	Nyangamara	Nyangamara Primary School	Male	7	6-9 years	Standard one	7	6-9 years	Yes	Home	Do not know	Do not know	Do not know	Yes	By swallowing tablets	No	Not applicable	2	Low level of Knowledge (0-4)	No	Not applicable	Not applicable	Not applicable	Not applicable	Not applicable	No	No	Not yet enrolled in the school	Yes	Pond water	Tap water	Yes	Yes	No	Yes	In the bush	Yes	Washing Clothes, dishes and fetching water	Not sure	Disagree	Strongly disagree	Agree	Disagree	Strongly disagree	Strongly agree	Strongly agree	Disagree	Agree	Disagree
Nyangamara B	Nyangamara	Nyangamara Primary School	Male	8	6-9 years	Standard one	8	6-9 years	Yes	School	Do not know	Do not know	Stomachache	Yes	By swallowing tablets	Do not know	Not applicable	3	Low level of Knowledge (0-4)	No	Not applicable	Not applicable	Not applicable	Not applicable	Not applicable	No	No	Not yet enrolled in the school	Yes	Dam	Deep well	Yes	Yes	Yes	Yes	At the School toilet	Yes	Washing Clothes, dishes and fetching water	Not sure	Disagree	Not sure	Not sure	Not sure	Disagree	Agree	Not sure	Not sure	Strongly disagree	Strongly agree
Nyangamara B	Nyangamara	Nyangamara Primary School	Male	11	10-13 years	Standard three	11	10-13 years	Yes	Home and school	Do not know	No	Blood in urine	Do not know	Not applicable	Do not know	Not applicable	1	Low level of Knowledge (0-4)	No	Not applicable	Not applicable	Not applicable	Yes	Not applicable	Yes	Yes	Not applicable	Yes	Pond water	Tap and deep well	Yes	Yes	Yes	Yes	At the School toilet	Yes	Washing Clothes, dishes and fetching water	Strongly disagree	Agree	Agree	Not sure	Not sure	Not sure	Not sure	Strongly disagree	Strongly agree	Agree	Disagree
Nyangamara B	Nyangamara	Nyangamara Primary School	Male	10	10-13 years	Standard three	10	10-13 years	Yes	Home	By eating contaminated food	Do not know	Blood in urine	Yes	By swallowing tablets	No	Not applicable	3	Low level of Knowledge (0-4)	No	Not applicable	Not applicable	Not applicable	Yes	Not applicable	Yes	Yes	Not applicable	Yes	Spring	Tap water	Yes	Yes	No	Yes	At the School toilet	Yes	Washing Clothes, dishes and fetching water	Not sure	Strongly agree	Strongly Agree	Not sure	Not sure	Strongly agree	Strongly disagree	Disagree	Agree	Not sure	Not sure
Nyangamara B	Nyangamara	Nyangamara Primary School	Male	11	10-13 years	Standard three	11	10-13 years	Yes	Home and school	By drinking dirty water	Yes	Do not know	Yes	By swallowing tablets	Yes	Treatment using anti-schistosomal medicine	5	Moderate level of Knowledge (5-8)	Yes	I do not remember	Yes	Yes	Yes	Not applicable	Yes	Yes	Not applicable	Yes	Dam	Tap water	Yes	Yes	No	Yes	At the School toilet	Yes	Washing Clothes, dishes and fetching water	Strongly disagree	Strongly agree	Strongly Agree	Agree	Disagree	Disagree	Agree	Disagree	Agree	Strongly agree	Strongly disagree
Nyangamara B	Nyangamara	Nyangamara Primary School	Male	13	14-17 years	Standard three	3	Less than 5 years	Yes	Mass media	By swimming and playing in infested water	Yes	Diarrhea	Yes	By injection	Yes	Use of latrines	4	Low level of Knowledge (0-4)	Yes	Currently I am suffering	No	No	Yes	Not applicable	Yes	Yes	Not applicable	Yes	Dam	Shallow well	Yes	Yes	No	Yes	At the School toilet	Yes	Washing Clothes, dishes and fetching water	Strongly disagree	Strongly disagree	Strongly Agree	Strongly disagree	Strongly agree	Disagree	Agree	Strongly disagree	Strongly agree	Strongly disagree	Strongly agree
Nyangamara B	Nyangamara	Nyangamara Primary School	Male	11	10-13 years	Standard three	11	10-13 years	Yes	Home	By swimming and playing in infested water	No	Blood in urine	Yes	By swallowing tablets	Yes	By avoiding contact with unprotected water bodies	6	Moderate level of Knowledge (5-8)	No	Not applicable	Not applicable	Not applicable	Yes	Not applicable	Yes	Yes	Not applicable	Yes	Spring	Tap water	Yes	Yes	No	No	At the School toilet	Yes	Washing Clothes, dishes and fetching water	Agree	Strongly agree	Strongly Agree	Agree	Disagree	Agree	Disagree	Strongly agree	Disagree	Disagree	Agree
Nyangamara B	Nyangamara	Nyangamara Primary School	Male	10	10-13 years	Standard three	10	10-13 years	Yes	Home	By swimming and playing in infested water	Yes	Blood in urine	Yes	By swallowing tablets	Yes	By improving of personal hygiene	7	Moderate level of Knowledge (5-8)	No	Not applicable	Not applicable	Not applicable	Yes	Not applicable	Yes	Yes	Not applicable	Yes	River	Tap water	Yes	Yes	Yes	No	At the School toilet	Yes	Washing Clothes, dishes and fetching water	Agree	Strongly agree	Strongly Agree	Disagree	Agree	Strongly disagree	Strongly agree	Strongly disagree	Strongly agree	Not sure	Not sure
Nyangamara B	Nyangamara	Nyangamara Primary School	Male	11	10-13 years	Standard three	11	10-13 years	Yes	Home	Do not know	Do not know	Stomachache	Yes	By swallowing tablets	No	Not applicable	3	Low level of Knowledge (0-4)	No	Not applicable	Not applicable	Not applicable	Yes	Not applicable	Yes	Yes	Not applicable	Yes	River	Tap water	Yes	No	No	Yes	At the School toilet	Yes	Fetching water	Agree	Agree	Not sure	Not sure	Not sure	Not sure	Not sure	Not sure	Not sure	Strongly disagree	Strongly agree
Nyangamara B	Nyangamara	Nyangamara Primary School	Male	9	6-9 years	Standard three	9	6-9 years	Yes	Home	By swimming and playing in infested water	Yes	Blood in urine	Yes	By swallowing tablets	Yes	By avoiding contact with unprotected water bodies	7	Moderate level of Knowledge (5-8)	Yes	More than 3 months ago but less than six months	Yes	Yes	Yes	Not applicable	Yes	Yes	Not applicable	Yes	River	Tap water	Yes	Yes	No	No	At the School toilet	Yes	Washing Clothes, dishes and fetching water	Agree	Agree	Agree	Agree	Disagree	Agree	Disagree	Disagree	Agree	Disagree	Agree
Nyangamara B	Nyangamara	Nyangamara Primary School	Male	10	10-13 years	Standard three	10	10-13 years	Yes	Mass media	By shaking hands	Do not know	Blood in urine	Yes	By swallowing tablets	Yes	Treatment using anti-schistosomal medicine	5	Moderate level of Knowledge (5-8)	Yes	A year ago	Yes	Yes	Yes	Not applicable	Yes	Yes	Not applicable	Yes	River	Tap water	Yes	No	Yes	No	At the School toilet	Yes	Washing Clothes, dishes and fetching water	Agree	Agree	Agree	Not sure	Not sure	Not sure	Not sure	Not sure	Not sure	Strongly disagree	Strongly agree
Nyangamara B	Nyangamara	Nyangamara Primary School	Female	10	10-13 years	Standard three	10	10-13 years	Yes	Mass media	By swimming and playing in infested water	Yes	Blood in urine	Yes	By swallowing tablets	Yes	By improving of personal hygiene	7	Moderate level of Knowledge (5-8)	No	Not applicable	Not applicable	Not applicable	Yes	Not applicable	Yes	Yes	Not applicable	Yes	Dam	Tap water	Yes	Yes	No	No	At the School toilet	Yes	Washing Clothes, dishes and fetching water	Agree	Agree	Agree	Disagree	Agree	Disagree	Agree	Strongly disagree	Strongly agree	Strongly disagree	Strongly agree
Nyangamara B	Nyangamara	Nyangamara Primary School	Male	10	10-13 years	Standard three	10	10-13 years	Yes	School	Do not know	No	Blood in urine	No	Not applicable	No	Not applicable	1	Low level of Knowledge (0-4)	Yes	A year ago	No	Yes	Yes	Not applicable	Yes	Yes	Not applicable	Yes	Dam	Shallow well	Yes	No	No	No	At the School toilet	Yes	Fetching water	Strongly agree	Not sure	Not sure	Not sure	Not sure	Not sure	Not sure	Strongly disagree	Strongly agree	Disagree	Agree
Nyangamara B	Nyangamara	Nyangamara Primary School	Female	10	10-13 years	Standard three	10	10-13 years	Yes	Friend	By swimming and playing in infested water	Do not know	Stomachache	Yes	By swallowing tablets	Yes	Use of pipe water	6	Moderate level of Knowledge (5-8)	No	Not applicable	Not applicable	Not applicable	Yes	Not applicable	Yes	Yes	Not applicable	Yes	Dam	Tap water	Yes	No	No	No	At the School toilet	Yes	Fetching water	Strongly agree	Agree	Strongly Agree	Strongly disagree	Strongly agree	Strongly disagree	Strongly agree	Not sure	Not sure	Strongly disagree	Strongly agree
Nyangamara B	Nyangamara	Nyangamara Primary School	Male	10	10-13 years	Standard three	10	10-13 years	Yes	Friend	By swimming and playing in infested water	No	Blood in urine	Yes	By swallowing tablets	Yes	By improving of personal hygiene	6	Moderate level of Knowledge (5-8)	No	Not applicable	Not applicable	Not applicable	Yes	Not applicable	Yes	Yes	Not applicable	Yes	Dam	Tap water	Yes	No	No	No	At the School toilet	Yes	Washing clothes and dishes	Strongly agree	Strongly agree	Strongly Agree	Agree	Disagree	Agree	Disagree	Disagree	Agree	Disagree	Agree
Nyangamara B	Nyangamara	Nyangamara Primary School	Female	11	10-13 years	Standard three	11	10-13 years	Yes	Friend	By swimming and playing in infested water	Yes	Blood in urine	Yes	By swallowing tablets	Yes	Use of latrines	6	Moderate level of Knowledge (5-8)	Yes	A year ago	No	Yes	Yes	Not applicable	Yes	Yes	Not applicable	Yes	Pond water	Deep well	Yes	Yes	Yes	No	At the School toilet	Yes	Washing clothes and dishes	Strongly agree	Strongly agree	Strongly Agree	Not sure	Not sure	Not sure	Not sure	Disagree	Agree	Disagree	Agree
Nyangamara B	Nyangamara	Nyangamara Primary School	Female	9	6-9 years	Standard three	9	6-9 years	Yes	Dispensary	By swimming and playing in infested water	No	Stomachache	Yes	By swallowing tablets	Yes	Do not know	5	Moderate level of Knowledge (5-8)	No	Not applicable	Not applicable	Not applicable	Yes	Not applicable	Yes	Yes	Not applicable	Yes	Dam	Shallow well	Yes	No	No	No	At the School toilet	Yes	Washing clothes and dishes	Strongly agree	Strongly agree	Not sure	Agree	Disagree	Agree	Disagree	Strongly disagree	Strongly agree	Strongly disagree	Strongly agree
Nyangamara B	Nyangamara	Nyangamara Primary School	Female	9	6-9 years	Standard three	9	6-9 years	Yes	Mass media	By drinking dirty water	Yes	Headache	Yes	By swallowing tablets	No	Not applicable	3	Low level of Knowledge (0-4)	No	Not applicable	Not applicable	Not applicable	Yes	Not applicable	Yes	Yes	Not applicable	Yes	Pond water	Tap water	Yes	No	No	No	At the School toilet	Yes	Fetching water	Strongly agree	Strongly agree	Strongly Agree	Agree	Disagree	Agree	Disagree	Strongly agree	Disagree	Agree	Disagree
Nyangamara B	Nyangamara	Nyangamara Primary School	Female	9	6-9 years	Standard three	9	6-9 years	Yes	Home	By swimming and playing in infested water	Do not know	Blood in urine	Do not know	Not applicable	Do not know	Not applicable	2	Low level of Knowledge (0-4)	Yes	A year ago	No	Yes	Yes	Not applicable	Yes	No	Sick	Yes	Dam	Shallow well	Yes	Yes	Yes	No	At the School toilet	Yes	Fetching water	Agree	Agree	Not sure	Not sure	Not sure	Not sure	Not sure	Not sure	Not sure	Not sure	Not sure
Nyangamara B	Nyangamara	Nyangamara Primary School	Female	10	10-13 years	Standard three	8	6-9 years	Yes	Mass media	By swimming and playing in infested water	Yes	Itching	Yes	By swallowing tablets	Yes	By avoiding contact with unprotected water bodies	6	Moderate level of Knowledge (5-8)	No	Not applicable	Not applicable	Not applicable	Yes	Not applicable	Yes	Yes	Not applicable	Yes	Dam	Tap water	Yes	No	Yes	No	At the School toilet	Yes	Washing clothes and dishes	Strongly agree	Strongly agree	Strongly Agree	Agree	Disagree	Strongly agree	Strongly disagree	Disagree	Agree	Disagree	Agree
Nyangamara B	Nyangamara	Nyangamara Primary School	Female	12	10-13 years	Standard three	12	10-13 years	Yes	Home	By swimming and playing in infested water	No	Blood in urine	Yes	By swallowing tablets	No	Not applicable	4	Low level of Knowledge (0-4)	No	Not applicable	Not applicable	Not applicable	Yes	Not applicable	Yes	Yes	Not applicable	Yes	Dam	Tap water	Yes	No	No	No	At the School toilet	Yes	Fetching water	Strongly agree	Strongly agree	Not sure	Not sure	Not sure	Not sure	Not sure	Not sure	Not sure	Not sure	Not sure
Nyangamara B	Nyangamara	Nyangamara Primary School	Female	11	10-13 years	Standard three	11	10-13 years	Yes	Home	By drinking dirty water	No	Blood in urine	Yes	By swallowing tablets	Yes	Use of latrines	5	Moderate level of Knowledge (5-8)	Yes	More than 3 months ago but less than six months	No	Yes	Yes	Not applicable	Yes	Yes	Not applicable	Yes	Dam	Shallow well	Yes	No	No	No	At the School toilet	Yes	Washing Clothes, dishes and fetching water	Agree	Agree	Agree	Disagree	Agree	Disagree	Agree	Disagree	Agree	Disagree	Agree
Nyangamara B	Nyangamara	Nyangamara Primary School	Female	11	10-13 years	Standard three	11	10-13 years	Yes	Friend	By eating contaminated food	Do not know	Do not know	Do not know	Not applicable	Do not know	Not applicable	0	Low level of Knowledge (0-4)	No	Not applicable	Not applicable	Not applicable	Yes	Not applicable	Yes	Yes	Not applicable	Yes	Dam	Tap water	Yes	No	No	No	At the School toilet	Yes	Washing Clothes, dishes and fetching water	Not sure	Not sure	Not sure	Not sure	Not sure	Not sure	Not sure	Not sure	Not sure	Not sure	Not sure
Nyangamara B	Nyangamara	Nyangamara Primary School	Female	11	10-13 years	Standard three	11	10-13 years	Yes	Friend	By drinking dirty water	Yes	Blood in urine	No	Not applicable	No	Not applicable	2	Low level of Knowledge (0-4)	Yes	A year ago	Yes	Yes	Yes	Not applicable	Yes	Yes	Not applicable	Yes	Dam	Ponds	Yes	No	Yes	No	At the School toilet	Yes	Washing Clothes, dishes and fetching water	Disagree	Disagree	Disagree	Disagree	Agree	Disagree	Agree	Disagree	Agree	Not sure	Not sure
Nyangamara B	Nyangamara	Nyangamara Primary School	Female	11	14-17 years	Standard three	11	10-13 years	Yes	Home	Do not know	Yes	Blood in urine	No	Not applicable	No	Not applicable	1	Low level of Knowledge (0-4)	Yes	More than six months ago	No	Yes	Yes	Not applicable	Yes	Yes	Not applicable	Yes	Dam	Shallow well	Yes	No	Yes	No	At the School toilet	Yes	Washing Clothes, dishes and fetching water	Disagree	Disagree	Disagree	Not sure	Not sure	Not sure	Not sure	Not sure	Not sure	Not sure	Not sure
Nyangamara B	Nyangamara	Nyangamara Primary School	Female	11	10-13 years	Standard three	11	10-13 years	Yes	Dispensary	By swimming and playing in infested water	Yes	Blood in urine	Yes	By swallowing tablets	Do not know	Not applicable	5	Moderate level of Knowledge (5-8)	No	Not applicable	Not applicable	Not applicable	Yes	Not applicable	Yes	Yes	Not applicable	Yes	Dam	Deep well	No	No	Yes	No	At the School toilet	Yes	Washing Clothes, dishes and fetching water	Agree	Agree	Not sure	Not sure	Not sure	Not sure	Not sure	Not sure	Not sure	Strongly disagree	Strongly agree
Nyangamara B	Nyangamara	Nyangamara Primary School	Male	11	10-13 years	Standard four	11	10-13 years	Yes	Home	By swimming and playing in infested water	No	Blood in urine	Yes	By swallowing tablets	No	Not applicable	4	Low level of Knowledge (0-4)	Yes	Currently I am suffering	No	No	Yes	Not applicable	Yes	Yes	Not applicable	Yes	Dam	Shallow well	Yes	No	Yes	No	At the School toilet	Yes	Washing Clothes, dishes and fetching water	Agree	Agree	Agree	Agree	Disagree	Agree	Disagree	Strongly agree	Disagree	Agree	Disagree
Nyangamara B	Nyangamara	Nyangamara Primary School	Male	12	10-13 years	Standard four	12	10-13 years	Yes	Home	By swimming and playing in infested water	No	Blood in urine	Yes	By swallowing tablets	Yes	By avoiding contact with unprotected water bodies	6	Moderate level of Knowledge (5-8)	Yes	A year ago	Yes	Yes	Yes	Not applicable	Yes	Yes	Not applicable	Yes	Pond water	Tap water	Yes	Yes	No	No	At the School toilet	Yes	Washing Clothes, dishes and fetching water	Disagree	Agree	Agree	Agree	Disagree	Agree	Disagree	Not sure	Not sure	Disagree	Agree
Nyangamara B	Nyangamara	Nyangamara Primary School	Male	11	10-13 years	Standard four	11	10-13 years	Yes	Home	By swimming and playing in infested water	No	Blood in urine	Yes	By swallowing tablets	Yes	By improving of personal hygiene	6	Moderate level of Knowledge (5-8)	No	Not applicable	Not applicable	Not applicable	Yes	Not applicable	Yes	Yes	Not applicable	Yes	Dam	Shallow well	Yes	No	No	No	At the School toilet	Yes	Washing Clothes, dishes and fetching water	Agree	Agree	Agree	Disagree	Agree	Disagree	Agree	Disagree	Agree	Agree	Disagree
Nyangamara B	Nyangamara	Nyangamara Primary School	Male	12	10-13 years	Standard four	12	10-13 years	Yes	School	By swimming and playing in infested water	No	Blood in urine	Yes	By injection	Yes	Use of latrines	5	Moderate level of Knowledge (5-8)	Yes	I do not remember	Yes	Yes	Yes	Not applicable	Yes	Yes	Not applicable	Yes	Dam	Shallow well	Yes	No	Yes	No	At the School toilet	Yes	Washing Clothes, dishes and fetching water	Not sure	Agree	Agree	Not sure	Not sure	Not sure	Not sure	Disagree	Agree	Strongly disagree	Strongly agree
Nyangamara B	Nyangamara	Nyangamara Primary School	Male	11	10-13 years	Standard four	11	10-13 years	Yes	Home	By swimming and playing in infested water	No	Blood in urine	Yes	By swallowing tablets	No	Not applicable	4	Low level of Knowledge (0-4)	Yes	I do not remember	No	No	Yes	Not applicable	Yes	Yes	Not applicable	Yes	Dam	Deep well	Yes	No	Yes	No	At the School toilet	Yes	Washing Clothes, dishes and fetching water	Strongly agree	Agree	Not sure	Agree	Disagree	Agree	Disagree	Strongly agree	Disagree	Strongly disagree	Strongly agree
Nyangamara B	Nyangamara	Nyangamara Primary School	Male	11	10-13 years	Standard four	2	Less than 5 years	Yes	Home	By drinking dirty water	Yes	Blood in urine	Yes	By swallowing tablets	Yes	Treatment using anti-schistosomal medicine	6	Moderate level of Knowledge (5-8)	Yes	Currently I am suffering	No	No	Yes	Not applicable	Yes	Yes	Not applicable	Yes	Pond water	Tap water	Yes	Yes	No	No	At the School toilet	Yes	Washing Clothes, dishes and fetching water	Strongly agree	Strongly disagree	Strongly Agree	Disagree	Agree	Not sure	Not sure	Not sure	Not sure	Disagree	Agree
Nyangamara B	Nyangamara	Nyangamara Primary School	Male	11	10-13 years	Standard four	11	10-13 years	Yes	School	By swimming and playing in infested water	Do not know	Stomachache	Yes	By swallowing tablets	Yes	Treatment using anti-schistosomal medicine	6	Moderate level of Knowledge (5-8)	No	Not applicable	Not applicable	Not applicable	Yes	Not applicable	Yes	Yes	Not applicable	Yes	Spring	Do not know	Yes	No	Yes	Yes	At the School toilet	Yes	Washing Clothes, dishes and fetching water	Agree	Strongly agree	Strongly Agree	Strongly agree	Strongly disagree	Strongly agree	Strongly disagree	Agree	Strongly disagree	Strongly disagree	Strongly agree
Nyangamara B	Nyangamara	Nyangamara Primary School	Female	10	10-13 years	Standard four	7	6-9 years	Yes	Home	By drinking dirty water	No	Do not know	Do not know	Not applicable	Do not know	Not applicable	0	Low level of Knowledge (0-4)	No	Not applicable	Not applicable	Not applicable	Yes	Not applicable	Yes	Yes	Not applicable	Yes	Dam	Tap water	Yes	No	Yes	Yes	At the School toilet	Yes	Washing Clothes, dishes and fetching water	Not sure	Not sure	Not sure	Not sure	Not sure	Not sure	Not sure	Not sure	Not sure	Not sure	Not sure
Nyangamara B	Nyangamara	Nyangamara Primary School	Female	10	10-13 years	Standard four	2	Less than 5 years	Yes	Friend	Do not know	No	Do not know	Do not know	Not applicable	Do not know	Not applicable	0	Low level of Knowledge (0-4)	No	Not applicable	Not applicable	Not applicable	No	Parents donot allow	No	No	Parent donot allow	Yes	Dam	Tap water	Yes	Yes	Yes	Yes	At the School toilet	Yes	Washing Clothes, dishes and fetching water	Not sure	Not sure	Not sure	Not sure	Not sure	Not sure	Not sure	Not sure	Not sure	Not sure	Not sure
Nyangamara B	Nyangamara	Nyangamara Primary School	Female	10	10-13 years	Standard four	8	6-9 years	Yes	Friend	Do not know	No	Do not know	No	Not applicable	No	Not applicable	0	Low level of Knowledge (0-4)	No	Not applicable	Not applicable	Not applicable	Yes	Not applicable	Yes	Yes	Not applicable	Yes	Pond water	Do not know	Yes	Yes	Yes	Yes	At the School toilet	Yes	Washing Clothes, dishes and fetching water	Not sure	Not sure	Not sure	Not sure	Not sure	Not sure	Not sure	Not sure	Not sure	Not sure	Not sure
Nyangamara B	Nyangamara	Nyangamara Primary School	Female	11	10-13 years	Standard four	11	10-13 years	Yes	Mass media	Do not know	Yes	Diarrhea	Yes	By swallowing tablets	Yes	Treatment using anti-schistosomal medicine	5	Moderate level of Knowledge (5-8)	No	Not applicable	Not applicable	Not applicable	Yes	Not applicable	Yes	Yes	Not applicable	Yes	Pond water	Tap water	No	Not applicable	No	Yes	At the School toilet	Yes	Washing Clothes, dishes and fetching water	Not sure	Not sure	Not sure	Not sure	Not sure	Not sure	Not sure	Not sure	Not sure	Not sure	Not sure
Nyangamara B	Nyangamara	Nyangamara Primary School	Female	13	10-13 years	Standard four	13	10-13 years	Yes	Home	Do not know	Do not know	Stomachache	Yes	By swallowing tablets	Yes	Treatment using anti-schistosomal medicine	5	Moderate level of Knowledge (5-8)	No	Not applicable	Not applicable	Not applicable	Yes	Not applicable	Yes	Yes	Not applicable	Yes	Pond water	Tap water	Yes	No	No	No	At the School toilet	Yes	Washing Clothes, dishes and fetching water	Not sure	Not sure	Not sure	Not sure	Not sure	Not sure	Not sure	Not sure	Not sure	Not sure	Not sure
Nyangamara B	Nyangamara	Nyangamara Primary School	Female	11	10-13 years	Standard four	11	10-13 years	Yes	Friend	Do not know	No	Do not know	No	Not applicable	Do not know	Not applicable	0	Low level of Knowledge (0-4)	No	Not applicable	Not applicable	Not applicable	Yes	Not applicable	Yes	Yes	Not applicable	Yes	Dam	Tap water	Yes	No	Yes	Yes	At the School toilet	Yes	Washing Clothes, dishes and fetching water	Strongly agree	Not sure	Not sure	Not sure	Not sure	Not sure	Not sure	Not sure	Not sure	Not sure	Not sure
Nyangamara B	Nyangamara	Nyangamara Primary School	Female	10	10-13 years	Standard four	10	10-13 years	Yes	School	By swimming and playing in infested water	Do not know	Stomachache	Do not know	Not applicable	Do not know	Not applicable	2	Low level of Knowledge (0-4)	No	Not applicable	Not applicable	Not applicable	Yes	Not applicable	Yes	Yes	Not applicable	No	Not applicable	Shallow well	No	Not applicable	No	No	At the School toilet	No	Not applicable	Agree	Strongly agree	Not sure	Not sure	Not sure	Not sure	Not sure	Disagree	Agree	Not sure	Not sure
Nyangamara B	Nyangamara	Nyangamara Primary School	Female	11	10-13 years	Standard four	11	10-13 years	Yes	Home	By drinking dirty water	Do not know	Stomachache	Do not know	Not applicable	Do not know	Not applicable	1	Low level of Knowledge (0-4)	No	Not applicable	Not applicable	Not applicable	Yes	Not applicable	Yes	Yes	Not applicable	Yes	Pond water	Tap water	Yes	No	No	No	At the School toilet	Yes	Washing Clothes, dishes and fetching water	Strongly agree	Not sure	Not sure	Not sure	Not sure	Not sure	Not sure	Not sure	Not sure	Not sure	Not sure
Nyangamara B	Nyangamara	Nyangamara Primary School	Female	10	10-13 years	Standard four	10	10-13 years	Yes	Home	Do not know	Do not know	Do not know	Do not know	Not applicable	Do not know	Not applicable	0	Low level of Knowledge (0-4)	No	Not applicable	Not applicable	Not applicable	Yes	Not applicable	Yes	Yes	Not applicable	Yes	River	Tap water	Yes	No	Yes	No	At the School toilet	Yes	Fetching water	Not sure	Not sure	Not sure	Not sure	Not sure	Not sure	Not sure	Not sure	Not sure	Not sure	Not sure
Nyangamara B	Nyangamara	Nyangamara Primary School	Female	12	10-13 years	Standard four	12	10-13 years	Yes	Home	By swimming and playing in infested water	Yes	Blood in urine	Yes	By swallowing tablets	Yes	By avoiding contact with unprotected water bodies	7	Moderate level of Knowledge (5-8)	No	Not applicable	Not applicable	Not applicable	Yes	Not applicable	Yes	Yes	Not applicable	Yes	Dam	Tap water	Yes	Yes	No	No	At the School toilet	Yes	Washing Clothes, dishes and fetching water	Agree	Agree	Agree	Disagree	Agree	Disagree	Agree	Disagree	Agree	Disagree	Agree
Nyangamara B	Nyangamara	Nyangamara Primary School	Female	10	10-13 years	Standard four	10	10-13 years	Yes	Home	By swimming and playing in infested water	Do not know	Blood in urine	Yes	By swallowing tablets	Do not know	Not applicable	4	Low level of Knowledge (0-4)	No	Not applicable	Not applicable	Not applicable	Yes	Not applicable	Yes	Yes	Not applicable	Yes	River	Tap water	Yes	No	Yes	No	At the School toilet	Yes	Washing Clothes, dishes and fetching water	Agree	Agree	Not sure	Not sure	Not sure	Not sure	Not sure	Not sure	Not sure	Strongly disagree	Strongly agree
Nyangamara B	Nyangamara	Nyangamara Primary School	Female	11	10-13 years	Standard four	11	10-13 years	Yes	Home	Do not know	Do not know	Do not know	Do not know	Not applicable	Do not know	Not applicable	0	Low level of Knowledge (0-4)	Yes	I do not remember	Yes	Yes	Yes	Not applicable	Yes	Yes	Not applicable	Yes	Dam	Tap water	Yes	No	Yes	No	At the School toilet	Yes	Washing Clothes, dishes and fetching water	Not sure	Not sure	Not sure	Not sure	Not sure	Not sure	Not sure	Not sure	Not sure	Not sure	Not sure
Nyangamara B	Nyangamara	Nyangamara Primary School	Female	10	10-13 years	Standard four	10	10-13 years	Yes	School	Do not know	Do not know	Do not know	Do not know	Not applicable	Do not know	Not applicable	0	Low level of Knowledge (0-4)	No	Not applicable	Not applicable	Not applicable	Yes	Not applicable	Yes	Yes	Not applicable	Yes	River	Tap water	Yes	No	Yes	No	At the School toilet	Yes	Washing Clothes, dishes and fetching water	Not sure	Not sure	Not sure	Not sure	Not sure	Not sure	Not sure	Not sure	Not sure	Not sure	Not sure
Nyangamara B	Nyangamara	Nyangamara Primary School	Female	13	10-13 years	Standard five	13	10-13 years	Yes	School	By swimming and playing in infested water	Yes	Stomachache	Yes	By swallowing tablets	Yes	Treatment using anti-schistosomal medicine	7	Moderate level of Knowledge (5-8)	Yes	A year ago	No	Yes	Yes	Not applicable	Yes	No	Didnot attend the school on the MDA day	Yes	River	Tap water	Yes	No	Yes	Yes	At the School toilet	Yes	Washing Clothes, dishes and fetching water	Agree	Agree	Agree	Disagree	Agree	Disagree	Agree	Strongly disagree	Strongly agree	Strongly disagree	Strongly agree
Nyangamara B	Nyangamara	Nyangamara Primary School	Female	11	10-13 years	Standard five	11	10-13 years	Yes	School	By swimming and playing in infested water	Do not know	Blood in urine	Yes	By swallowing tablets	Do not know	Not applicable	4	Low level of Knowledge (0-4)	No	Not applicable	Not applicable	Not applicable	Yes	Not applicable	Yes	Yes	Not applicable	Yes	River	Tap water	Yes	Yes	No	No	At the School toilet	Yes	Washing Clothes, dishes and fetching water	Agree	Agree	Not sure	Not sure	Not sure	Not sure	Not sure	Not sure	Not sure	Not sure	Not sure
Nyangamara B	Nyangamara	Nyangamara Primary School	Female	12	10-13 years	Standard five	12	10-13 years	Yes	Home	By swimming and playing in infested water	Yes	Stomachache	Yes	By swallowing tablets	Yes	Use of pipe water	7	Moderate level of Knowledge (5-8)	No	Not applicable	Not applicable	Not applicable	Yes	Not applicable	Yes	Yes	Not applicable	Yes	River	Shallow well	Yes	No	No	No	At the School toilet	Yes	Fetching water	Strongly agree	Agree	Agree	Not sure	Not sure	Not sure	Not sure	Not sure	Not sure	Not sure	Not sure
Nyangamara B	Nyangamara	Nyangamara Primary School	Female	11	10-13 years	Standard five	11	10-13 years	Yes	Home	By swimming and playing in infested water	Yes	Blood in urine	Yes	By swallowing tablets	Yes	By avoiding contact with unprotected water bodies	7	Moderate level of Knowledge (5-8)	No	Not applicable	Not applicable	Not applicable	Yes	Not applicable	Yes	Yes	Not applicable	Yes	Dam	Tap water	Yes	Yes	No	No	At the School toilet	Yes	Washing Clothes, dishes and fetching water	Strongly agree	Strongly agree	Strongly Agree	Disagree	Agree	Disagree	Agree	Strongly disagree	Strongly agree	Strongly disagree	Strongly agree
Nyangamara B	Nyangamara	Nyangamara Primary School	Female	11	10-13 years	Standard five	11	10-13 years	Yes	Home	By swimming and playing in infested water	Yes	Blood in urine	Yes	By swallowing tablets	Yes	By improving of personal hygiene	7	Moderate level of Knowledge (5-8)	No	Not applicable	Not applicable	Not applicable	Yes	Not applicable	Yes	Yes	Not applicable	Yes	River	Tap water	Yes	No	Yes	No	At the School toilet	Yes	Washing Clothes, dishes and fetching water	Strongly agree	Strongly agree	Strongly Agree	Not sure	Not sure	Not sure	Not sure	Disagree	Agree	Disagree	Agree
Nyangamara B	Nyangamara	Nyangamara Primary School	Female	11	10-13 years	Standard five	11	10-13 years	Yes	School	By swimming and playing in infested water	Yes	Blood in urine	Yes	By injection	Yes	By avoiding contact with unprotected water bodies	6	Moderate level of Knowledge (5-8)	No	Not applicable	Not applicable	Not applicable	Yes	Not applicable	Yes	Yes	Not applicable	Yes	Pond water	Tap water	Yes	No	No	No	In the bush	Yes	Washing clothes and dishes	Strongly agree	Strongly agree	Strongly Agree	Strongly disagree	Strongly agree	Strongly disagree	Strongly agree	Strongly disagree	Strongly agree	Strongly disagree	Strongly agree
Nyangamara B	Nyangamara	Nyangamara Primary School	Female	11	10-13 years	Standard five	11	10-13 years	Yes	Dispensary	By swimming and playing in infested water	Yes	Blood in urine	Yes	By swallowing tablets	Yes	By improving of personal hygiene	7	Moderate level of Knowledge (5-8)	No	Not applicable	Not applicable	Not applicable	Yes	Not applicable	Yes	Yes	Not applicable	Yes	River	Shallow well	Yes	No	No	No	At the School toilet	Yes	Agricultural activities	Strongly agree	Strongly agree	Strongly Agree	Not sure	Not sure	Not sure	Not sure	Not sure	Not sure	Disagree	Agree
Nyangamara B	Nyangamara	Nyangamara Primary School	Female	12	10-13 years	Standard five	12	10-13 years	Yes	Home	By swimming and playing in infested water	No	Blood in urine	No	Not applicable	No	Not applicable	2	Low level of Knowledge (0-4)	No	Not applicable	Not applicable	Not applicable	Yes	Not applicable	Yes	Yes	Not applicable	Yes	Pond water	Tap water	Yes	Yes	No	No	At the School toilet	Yes	Agricultural activities	Strongly agree	Not sure	Not sure	Not sure	Not sure	Not sure	Not sure	Not sure	Not sure	Not sure	Not sure
Nyangamara B	Nyangamara	Nyangamara Primary School	Female	14	14-17 years	Standard five	14	14 -17 years	Yes	Home	By drinking dirty water	Yes	Blood in urine	Yes	By injection	Yes	By avoiding contact with unprotected water bodies	5	Moderate level of Knowledge (5-8)	No	Not applicable	Not applicable	Not applicable	Yes	Not applicable	Yes	Yes	Not applicable	Yes	Pond water	Tap water	Yes	Yes	No	No	In the bush	Yes	Fishing	Agree	Agree	Disagree	Not sure	Not sure	Not sure	Not sure	Not sure	Not sure	Not sure	Not sure
Nyangamara B	Nyangamara	Nyangamara Primary School	Female	12	10-13 years	Standard five	12	10-13 years	Yes	Dispensary	Do not know	No	Itching	Yes	By swallowing tablets	Yes	Treatment using anti-schistosomal medicine	4	Low level of Knowledge (0-4)	Yes	More than 3 months ago but less than six months	No	Yes	Yes	Not applicable	Yes	Yes	Not applicable	Yes	River	Tap water	Yes	Yes	No	No	In the bush	Yes	Washing clothes and dishes	Strongly agree	Strongly agree	Strongly Agree	Agree	Disagree	Agree	Disagree	Strongly agree	Disagree	Disagree	Agree
Nyangamara B	Nyangamara	Nyangamara Primary School	Male	14	14-17 years	Standard five	14	14 -17 years	Yes	Home	By swimming and playing in infested water	Yes	Blood in urine	Yes	By swallowing tablets	Yes	Treatment using anti-schistosomal medicine	7	Moderate level of Knowledge (5-8)	Yes	A year ago	Yes	Yes	Yes	Not applicable	Yes	Yes	Not applicable	Yes	Pond water	Tap water	Yes	Yes	No	No	At the School toilet	Yes	Washing clothes and dishes	Strongly agree	Strongly agree	Strongly Agree	Not sure	Not sure	Disagree	Agree	Disagree	Agree	Disagree	Agree
Nyangamara B	Nyangamara	Nyangamara Primary School	Male	13	10-13 years	Standard five	13	10-13 years	Yes	Home	By swimming and playing in infested water	Yes	Itching	Yes	By swallowing tablets	Yes	By avoiding contact with unprotected water bodies	6	Moderate level of Knowledge (5-8)	Yes	Currently I am suffering	No	No	Yes	Not applicable	Yes	Yes	Not applicable	Yes	Pond water	Shallow well	Yes	Yes	No	No	At the School toilet	Yes	Fetching water	Strongly agree	Strongly agree	Strongly Agree	Agree	Disagree	Agree	Disagree	Disagree	Agree	Disagree	Agree
Nyangamara B	Nyangamara	Nyangamara Primary School	Male	11	10-13 years	Standard five	11	10-13 years	Yes	Home	By swimming and playing in infested water	Yes	Blood in urine	Yes	By swallowing tablets	Yes	By improving of personal hygiene	7	Moderate level of Knowledge (5-8)	Yes	More than six months ago	No	Yes	Yes	Not applicable	Yes	Yes	Not applicable	Yes	Pond water	Tap water	Yes	No	No	No	At the School toilet	Yes	Agricultural activities	Strongly agree	Strongly agree	Strongly Agree	Strongly disagree	Strongly agree	Strongly disagree	Strongly agree	Disagree	Agree	Strongly disagree	Strongly agree
Nyangamara B	Nyangamara	Nyangamara Primary School	Male	14	14-17 years	Standard five	14	14 -17 years	Yes	School	By swimming and playing in infested water	No	Blood in urine	Yes	By swallowing tablets	Yes	Use of latrines	5	Moderate level of Knowledge (5-8)	Yes	A year ago	No	Yes	Yes	Not applicable	Yes	Yes	Not applicable	Yes	Dam	Tap water	Yes	No	No	No	At the School toilet	Yes	Washing clothes and dishes	Agree	Strongly agree	Strongly Agree	Not sure	Not sure	Not sure	Not sure	Disagree	Agree	Strongly disagree	Strongly agree
Nyangamara B	Nyangamara	Nyangamara Primary School	Male	14	14-17 years	Standard five	14	14 -17 years	Yes	Home	By swimming and playing in infested water	No	Blood in urine	Yes	By swallowing tablets	Yes	Use of latrines	6	Moderate level of Knowledge (5-8)	Yes	I do not remember	Yes	Yes	Yes	Not applicable	Yes	Yes	Not applicable	Yes	Dam	Shallow well	Yes	No	No	No	In the bush	Yes	Washing Clothes, dishes and fetching water	Agree	Agree	Agree	Not sure	Not sure	Not sure	Not sure	Disagree	Agree	Strongly disagree	Strongly agree
Nyangamara B	Nyangamara	Nyangamara Primary School	Male	13	10-13 years	Standard five	13	10-13 years	Yes	Home	By drinking dirty water	Yes	Blood in urine	Yes	By swallowing tablets	Yes	Use of pipe water	6	Moderate level of Knowledge (5-8)	Yes	I do not remember	Yes	Yes	Yes	Not applicable	Yes	Yes	Not applicable	Yes	Dam	Shallow well	Yes	No	Yes	No	At the School toilet	Yes	Washing Clothes, dishes and fetching water	Strongly agree	Strongly agree	Strongly Agree	Not sure	Not sure	Not sure	Not sure	Not sure	Not sure	Not sure	Not sure
Nyangamara B	Nyangamara	Nyangamara Primary School	Male	13	10-13 years	Standard five	13	10-13 years	Yes	Home	By swimming and playing in infested water	No	Blood in urine	Yes	By swallowing tablets	Yes	By avoiding contact with unprotected water bodies	6	Moderate level of Knowledge (5-8)	Yes	Currently I am suffering	No	No	Yes	Not applicable	Yes	Yes	Not applicable	Yes	Dam	Deep well	Yes	No	No	No	At the School toilet	Yes	Washing Clothes, dishes and fetching water	Agree	Agree	Strongly Agree	Disagree	Agree	Disagree	Agree	Disagree	Agree	Strongly agree	Strongly disagree
Nyangamara B	Nyangamara	Nyangamara Primary School	Male	11	10-13 years	Standard five	11	10-13 years	Yes	Home	By swimming and playing in infested water	Yes	Blood in urine	Yes	By swallowing tablets	Yes	By improving of personal hygiene	7	Moderate level of Knowledge (5-8)	No	Not applicable	Not applicable	Not applicable	Yes	Not applicable	Yes	Yes	Not applicable	Yes	Dam	Shallow well	Yes	Yes	Yes	No	In the bush	Yes	Washing Clothes, dishes and fetching water	Agree	Agree	Agree	Strongly disagree	Strongly agree	Strongly disagree	Strongly agree	Agree	Strongly disagree	Strongly agree	Strongly disagree
Nyangamara B	Nyangamara	Nyangamara Primary School	Male	12	10-13 years	Standard five	12	10-13 years	Yes	Home	By swimming and playing in infested water	Yes	Blood in urine	Yes	By swallowing tablets	Do not know	Not applicable	5	Moderate level of Knowledge (5-8)	Yes	I do not remember	No	Yes	Yes	Not applicable	Yes	Yes	Not applicable	Yes	Pond water	Deep well	Yes	No	Yes	No	In the bush	Yes	Washing Clothes, dishes and fetching water	Agree	Agree	Agree	Not sure	Not sure	Not sure	Not sure	Not sure	Not sure	Not sure	Not sure
Nyangamara B	Nyangamara	Nyangamara Primary School	Male	16	14-17 years	Standard five	16	14 -17 years	Yes	School	By swimming and playing in infested water	No	Blood in urine	Yes	By swallowing tablets	Yes	By avoiding contact with unprotected water bodies	6	Moderate level of Knowledge (5-8)	Yes	More than 3 months ago but less than six months	Yes	Yes	Yes	Not applicable	Yes	Yes	Not applicable	Yes	Dam	Deep well	Yes	No	Yes	No	In the bush	Yes	Washing Clothes, dishes and fetching water	Agree	Agree	Agree	Not sure	Not sure	Not sure	Not sure	Not sure	Not sure	Not sure	Not sure
Nyangamara B	Nyangamara	Nyangamara Primary School	Male	13	10-13 years	Standard five	13	10-13 years	Yes	Dispensary	By swimming and playing in infested water	Yes	Blood in urine	Yes	By swallowing tablets	Yes	By avoiding contact with unprotected water bodies	7	Moderate level of Knowledge (5-8)	Yes	A year ago	Yes	Yes	Yes	Not applicable	Yes	Yes	Not applicable	Yes	Dam	Tap water	Yes	No	No	No	At the School toilet	Yes	Washing Clothes, dishes and fetching water	Agree	Agree	Agree	Agree	Disagree	Agree	Disagree	Agree	Strongly disagree	Strongly agree	Strongly disagree
Nyangamara B	Nyangamara	Nyangamara Primary School	Male	13	10-13 years	Standard five	13	10-13 years	Yes	Home	By swimming and playing in infested water	Yes	Blood in urine	Yes	By swallowing tablets	Yes	Use of latrines	6	Moderate level of Knowledge (5-8)	Yes	A year ago	Yes	Yes	Yes	Not applicable	Yes	Yes	Not applicable	Yes	Dam	Deep well	Yes	No	Yes	No	At the School toilet	Yes	Washing Clothes, dishes and fetching water	Agree	Agree	Agree	Agree	Disagree	Agree	Disagree	Strongly agree	Disagree	Agree	Disagree
Nyangamara B	Nyangamara	Nyangamara Primary School	Male	13	10-13 years	Standard five	13	10-13 years	Yes	Home	By swimming and playing in infested water	Yes	Blood in urine	Yes	By swallowing tablets	Yes	Use of latrines	6	Moderate level of Knowledge (5-8)	No	Not applicable	Not applicable	Not applicable	Yes	Not applicable	Yes	Yes	Not applicable	Yes	Dam	Deep well	Yes	Yes	No	Yes	At the School toilet	Yes	Washing Clothes, dishes and fetching water	Agree	Agree	Agree	Strongly agree	Strongly disagree	Strongly agree	Strongly disagree	Agree	Strongly disagree	Strongly agree	Strongly disagree
Nyangamara B	Nyangamara	Nyangamara Primary School	Female	13	10-13 years	Standard five	13	10-13 years	Yes	Home	By swimming and playing in infested water	No	Blood in urine	Yes	By swallowing tablets	No	Not applicable	4	Low level of Knowledge (0-4)	No	Not applicable	Not applicable	Not applicable	Yes	Not applicable	Yes	Yes	Not applicable	Yes	Dam	Shallow well	Yes	Yes	Yes	No	In the bush	Yes	Washing Clothes, dishes and fetching water	Not sure	Strongly agree	Not sure	Not sure	Not sure	Not sure	Not sure	Not sure	Not sure	Not sure	Not sure
Nyangamara B	Nyangamara	Nyangamara Primary School	Female	12	10-13 years	Standard five	6	6-9 years	Yes	Home and school	By swimming and playing in infested water	Do not know	Stomachache	Do not know	Not applicable	Do not know	Not applicable	2	Low level of Knowledge (0-4)	Yes	A year ago	Yes	Yes	Yes	Not applicable	Yes	Yes	Not applicable	Yes	Pond water	Tap water	Yes	Yes	No	No	In the bush	Yes	Washing Clothes, dishes and fetching water	Strongly agree	Not sure	Not sure	Not sure	Not sure	Not sure	Not sure	Not sure	Not sure	Not sure	Not sure
Nyangamara B	Nyangamara	Nyangamara Primary School	Female	13	10-13 years	Standard five	4	Less than 5 years	Yes	Home and school	By swimming and playing in infested water	No	Do not know	Do not know	Not applicable	Do not know	Not applicable	1	Low level of Knowledge (0-4)	No	Not applicable	Not applicable	Not applicable	Yes	Not applicable	Yes	Yes	Not applicable	Yes	River	Tap water	Yes	No	No	No	In the bush	Yes	Washing Clothes, dishes and fetching water	Strongly agree	Not sure	Not sure	Not sure	Not sure	Not sure	Not sure	Not sure	Not sure	Not sure	Not sure
Nyangamara B	Nyangamara	Nyangamara Primary School	Female	12	10-13 years	Standard six	12	10-13 years	Yes	Friend	Do not know	No	Do not know	Do not know	Not applicable	Do not know	Not applicable	0	Low level of Knowledge (0-4)	No	Not applicable	Not applicable	Not applicable	Yes	Not applicable	Yes	Yes	Not applicable	Yes	Dam	Tap water	Yes	No	No	Yes	At the School toilet	Yes	Washing Clothes, dishes and fetching water	Strongly agree	Not sure	Not sure	Not sure	Not sure	Not sure	Not sure	Not sure	Not sure	Not sure	Not sure
Nyangamara B	Nyangamara	Nyangamara Primary School	Female	13	10-13 years	Standard six	13	10-13 years	Yes	School	By swimming and playing in infested water	Yes	Stomachache	Yes	By swallowing tablets	Yes	Use of pipe water	7	Moderate level of Knowledge (5-8)	No	Not applicable	Not applicable	Not applicable	Yes	Not applicable	Yes	Yes	Not applicable	Yes	Dam	Tap water	Yes	Yes	No	Yes	At the School toilet	Yes	Washing Clothes, dishes and fetching water	Strongly disagree	Strongly agree	Strongly disagree	Strongly agree	Strongly disagree	Strongly agree	Strongly disagree	Agree	Strongly disagree	Strongly agree	Strongly disagree
Nyangamara B	Nyangamara	Nyangamara Primary School	Male	14	14-17 years	Standard six	14	14 -17 years	Yes	Home and school	By swimming and playing in infested water	No	Blood in urine	Yes	By swallowing tablets	Yes	Do not know	5	Moderate level of Knowledge (5-8)	Yes	Currently I am suffering	No	No	Yes	Not applicable	Yes	Yes	Not applicable	Yes	Dam	Shallow well	Yes	No	Yes	Yes	At the School toilet	Yes	Agricultural activities	Strongly agree	Strongly agree	Strongly Agree	Strongly agree	Strongly disagree	Not sure	Not sure	Not sure	Not sure	Not sure	Not sure
Nyangamara B	Nyangamara	Nyangamara Primary School	Male	17	14-17 years	Standard six	17	14 -17 years	Yes	Home	By swimming and playing in infested water	Do not know	Stomachache	Yes	By swallowing tablets	Yes	Treatment using anti-schistosomal medicine	6	Moderate level of Knowledge (5-8)	Yes	More than 3 months ago but less than six months	Yes	Yes	Yes	Not applicable	Yes	Yes	Not applicable	Yes	Dam	Tap water	Yes	Yes	No	No	In the bush	Yes	All of the mentioned activities	Strongly agree	Strongly agree	Strongly disagree	Strongly disagree	Strongly agree	Disagree	Agree	Agree	Strongly disagree	Strongly agree	Strongly disagree
Nyangamara B	Nyangamara	Nyangamara Primary School	Male	14	14-17 years	Standard six	14	14 -17 years	Yes	School	By swimming and playing in infested water	Do not know	Blood in urine	Yes	By swallowing tablets	Yes	Use of pipe water	6	Moderate level of Knowledge (5-8)	Yes	Currently I am suffering	No	No	Yes	Not applicable	Yes	Yes	Not applicable	Yes	Dam	Tap water	Yes	Yes	No	Yes	In the bush	Yes	All of the mentioned activities	Strongly agree	Strongly agree	Strongly Agree	Strongly agree	Strongly disagree	Strongly agree	Strongly disagree	Agree	Strongly disagree	Strongly agree	Strongly disagree
Nyangamara B	Nyangamara	Nyangamara Primary School	Male	17	14-17 years	Standard six	17	14 -17 years	Yes	School	By swimming and playing in infested water	Yes	Blood in urine	Yes	By swallowing tablets	Yes	Treatment using anti-schistosomal medicine	7	Moderate level of Knowledge (5-8)	Yes	A year ago	Yes	Yes	Yes	Not applicable	Yes	Yes	Not applicable	Yes	Dam	Tap water	Yes	No	Yes	Yes	In the bush	Yes	All of the mentioned activities	Strongly agree	Strongly agree	Strongly Agree	Not sure	Not sure	Not sure	Not sure	Not sure	Not sure	Strongly disagree	Strongly agree
Nyangamara B	Nyangamara	Nyangamara Primary School	Male	13	10-13 years	Standard six	13	10-13 years	Yes	School	By drinking dirty water	Do not know	Stomachache	Yes	By swallowing tablets	Yes	By improving of personal hygiene	5	Moderate level of Knowledge (5-8)	Yes	More than six months ago	Yes	Yes	Yes	Not applicable	Yes	Yes	Not applicable	Yes	Dam	Shallow well	Yes	Yes	No	Yes	At the School toilet	Yes	Agricultural activities	Strongly agree	Not sure	Not sure	Not sure	Not sure	Disagree	Agree	Strongly disagree	Strongly agree	Strongly disagree	Strongly agree
Nyangamara B	Nyangamara	Nyangamara Primary School	Male	14	14-17 years	Standard six	14	14 -17 years	Yes	Mass media and friend	By swimming and playing in infested water	Do not know	Do not know	Yes	By swallowing tablets	Yes	Use of latrines	4	Low level of Knowledge (0-4)	Yes	A year ago	Yes	Yes	Yes	Not applicable	Yes	Yes	Not applicable	Yes	Dam	Tap water	Yes	Yes	Yes	Yes	In the bush	Yes	Washing Clothes, dishes and fetching water	Strongly agree	Strongly agree	Not sure	Not sure	Not sure	Not sure	Not sure	Strongly disagree	Strongly agree	Strongly disagree	Strongly agree
Nyangamara B	Nyangamara	Nyangamara Primary School	Male	13	10-13 years	Standard six	13	10-13 years	Yes	Home	Do not know	Do not know	Coughing	Yes	By swallowing tablets	Yes	Use of latrines	4	Low level of Knowledge (0-4)	No	Not applicable	Not applicable	Not applicable	Yes	Not applicable	Yes	Yes	Not applicable	Yes	Dam	Shallow well	Yes	Yes	No	No	At the School toilet	Yes	Washing Clothes, dishes and fetching water	Agree	Agree	Agree	Not sure	Not sure	Not sure	Not sure	Not sure	Not sure	Strongly disagree	Strongly agree
Nyangamara B	Nyangamara	Nyangamara Primary School	Female	13	10-13 years	Standard six	13	10-13 years	Yes	Home	By swimming and playing in infested water	Do not know	Blood in urine	Yes	By swallowing tablets	Yes	By improving of personal hygiene	6	Moderate level of Knowledge (5-8)	No	Not applicable	Not applicable	Not applicable	Yes	Not applicable	Yes	Yes	Not applicable	Yes	River	Tap water	Yes	Yes	No	No	In the bush	Yes	Washing Clothes, dishes and fetching water	Strongly agree	Agree	Strongly Agree	Strongly disagree	Strongly agree	Strongly disagree	Strongly agree	Strongly disagree	Strongly agree	Strongly disagree	Strongly agree
Nyangamara B	Nyangamara	Nyangamara Primary School	Female	13	10-13 years	Standard six	13	10-13 years	Yes	Home	By swimming and playing in infested water	Do not know	Blood in urine	Yes	By swallowing tablets	Yes	Use of pipe water	6	Moderate level of Knowledge (5-8)	No	Not applicable	Not applicable	Not applicable	Yes	Not applicable	Yes	Yes	Not applicable	Yes	River	Shallow well	Yes	No	No	No	At the School toilet	Yes	Agricultural activities	Agree	Agree	Agree	Not sure	Not sure	Not sure	Not sure	Disagree	Agree	Disagree	Agree
Nyangamara B	Nyangamara	Nyangamara Primary School	Female	13	10-13 years	Standard six	13	10-13 years	Yes	Friend	Do not know	Do not know	Do not know	Do not know	Not applicable	Do not know	Not applicable	0	Low level of Knowledge (0-4)	No	Not applicable	Not applicable	Not applicable	Yes	Not applicable	Yes	Yes	Not applicable	Yes	River	Tap water	Yes	Yes	No	No	At the School toilet	Yes	Washing Clothes, dishes and fetching water	Not sure	Not sure	Not sure	Not sure	Not sure	Not sure	Not sure	Not sure	Not sure	Not sure	Not sure
Nyangamara B	Nyangamara	Nyangamara Primary School	Male	13	10-13 years	Standard six	13	10-13 years	Yes	School	By swimming and playing in infested water	Yes	Blood in urine	Yes	By swallowing tablets	Yes	Use of latrines	6	Moderate level of Knowledge (5-8)	No	Not applicable	Not applicable	Not applicable	Yes	Not applicable	Yes	Yes	Not applicable	Yes	River	Tap water	Yes	Yes	Yes	No	In the bush	Yes	Washing Clothes, dishes and fetching water	Agree	Strongly agree	Strongly Agree	Not sure	Not sure	Not sure	Not sure	Disagree	Agree	Strongly disagree	Strongly agree
Nyangamara B	Nyangamara	Nyangamara Primary School	Female	12	10-13 years	Standard six	12	10-13 years	Yes	Dispensary	By swimming and playing in infested water	Yes	Blood in urine	Yes	By swallowing tablets	Yes	By improving of personal hygiene	7	Moderate level of Knowledge (5-8)	No	Not applicable	Not applicable	Not applicable	Yes	Not applicable	Yes	Yes	Not applicable	Yes	Dam	Shallow well	Yes	Yes	Yes	No	At the School toilet	Yes	Washing Clothes, dishes and fetching water	Agree	Agree	Strongly Agree	Strongly disagree	Strongly agree	Strongly disagree	Strongly agree	Strongly disagree	Strongly agree	Strongly disagree	Strongly agree
Nyangamara B	Nyangamara	Nyangamara Primary School	Male	15	14-17 years	Standard six	15	14 -17 years	Yes	Home	By swimming and playing in infested water	Yes	Blood in urine	Yes	By swallowing tablets	Yes	Use of latrines	6	Moderate level of Knowledge (5-8)	Yes	A month ago	No	Yes	Yes	Not applicable	Yes	Yes	Not applicable	Yes	River	Tap water	Yes	No	Yes	No	At the School toilet	Yes	Washing Clothes, dishes and fetching water	Strongly agree	Strongly agree	Strongly Agree	Agree	Disagree	Agree	Disagree	Disagree	Agree	Strongly disagree	Strongly agree
Nyangamara B	Nyangamara	Nyangamara Primary School	Male	14	14-17 years	Standard six	14	14 -17 years	Yes	Mass media	By swimming and playing in infested water	Yes	Blood in urine	Yes	By swallowing tablets	Yes	Treatment using anti-schistosomal medicine	7	Moderate level of Knowledge (5-8)	Yes	More than 3 months ago but less than six months	No	Yes	Yes	Not applicable	Yes	Yes	Not applicable	Yes	River	Tap water	Yes	Yes	No	No	At the School toilet	Yes	Washing Clothes, dishes and fetching water	Strongly agree	Strongly agree	Strongly Agree	Not sure	Not sure	Not sure	Not sure	Disagree	Agree	Disagree	Agree
Nyangamara B	Nyangamara	Nyangamara Primary School	Female	13	10-13 years	Standard six	13	10-13 years	Yes	School	By swimming and playing in infested water	Yes	Blood in urine	Yes	By swallowing tablets	Yes	Use of latrines	6	Moderate level of Knowledge (5-8)	Yes	A year ago	No	Yes	Yes	Not applicable	Yes	Yes	Not applicable	Yes	River	Tap water	Yes	No	Yes	No	At the School toilet	Yes	Fetching water	Agree	Strongly agree	Agree	Not sure	Not sure	Not sure	Not sure	Not sure	Not sure	Disagree	Agree
Nyangamara B	Nyangamara	Nyangamara Primary School	Male	13	10-13 years	Standard six	13	10-13 years	Yes	School	By swimming and playing in infested water	Yes	Blood in urine	Yes	By swallowing tablets	Yes	Use of pipe water	7	Moderate level of Knowledge (5-8)	No	Not applicable	Not applicable	Not applicable	Yes	Not applicable	Yes	Yes	Not applicable	Yes	River	Tap water	Yes	Yes	Yes	No	At the School toilet	Yes	Fetching water	Agree	Agree	Agree	Agree	Disagree	Agree	Disagree	Strongly agree	Disagree	Disagree	Agree
Nyangamara B	Nyangamara	Nyangamara Primary School	Female	14	14-17 years	Standard six	14	14 -17 years	Yes	Home	By swimming and playing in infested water	No	Stomachache	Yes	By swallowing tablets	Yes	By improving of personal hygiene	6	Moderate level of Knowledge (5-8)	No	Not applicable	Not applicable	Not applicable	Yes	Not applicable	Yes	Yes	Not applicable	Yes	Dam	Shallow well	Yes	No	No	No	At the School toilet	Yes	Washing Clothes, dishes and fetching water	Agree	Agree	Agree	Agree	Disagree	Agree	Disagree	Strongly agree	Disagree	Agree	Disagree
Nyangamara B	Nyangamara	Nyangamara Primary School	Female	14	14-17 years	Standard six	14	14 -17 years	Yes	School	By drinking dirty water	Yes	Blood in urine	Yes	By swallowing tablets	Yes	By avoiding contact with unprotected water bodies	6	Moderate level of Knowledge (5-8)	No	Not applicable	Not applicable	Not applicable	Yes	Not applicable	Yes	Yes	Not applicable	Yes	Dam	Deep well	Yes	No	Yes	No	At the School toilet	Yes	Washing Clothes, dishes and fetching water	Disagree	Agree	Agree	Agree	Disagree	Disagree	Agree	Disagree	Agree	Disagree	Agree
Nyangamara B	Nyangamara	Nyangamara Primary School	Female	14	14-17 years	Standard six	14	14 -17 years	Yes	Home	By drinking dirty water	Yes	Diarrhea	Yes	By injection	Yes	Use of latrines	3	Low level of Knowledge (0-4)	No	Not applicable	Not applicable	Not applicable	Yes	Not applicable	Yes	Yes	Not applicable	Yes	Dam	Deep well	Yes	No	Yes	No	At the School toilet	Yes	Washing Clothes, dishes and fetching water	Agree	Agree	Agree	Agree	Disagree	Agree	Disagree	Strongly agree	Disagree	Disagree	Agree
Nyangamara B	Nyangamara	Nyangamara Primary School	Female	14	14-17 years	Standard six	14	14 -17 years	Yes	School	By swimming and playing in infested water	Yes	Blood in urine	Yes	By injection	Yes	Use of pipe water	6	Moderate level of Knowledge (5-8)	No	Not applicable	Not applicable	Not applicable	Yes	Not applicable	Yes	Yes	Not applicable	Yes	Dam	Deep well	Yes	No	No	No	At the School toilet	Yes	Washing Clothes, dishes and fetching water	Agree	Agree	Agree	Agree	Disagree	Disagree	Agree	Disagree	Agree	Disagree	Agree
Nyangamara B	Nyangamara	Nyangamara Primary School	Female	14	14-17 years	Standard six	14	14 -17 years	Yes	Dispensary	By swimming and playing in infested water	Yes	Blood in urine	Yes	By injection	Yes	Use of latrines	5	Moderate level of Knowledge (5-8)	Yes	I do not remember	Yes	Yes	Yes	Not applicable	Yes	Yes	Not applicable	Yes	Dam	Deep well	Yes	No	Yes	No	At the School toilet	Yes	Washing Clothes, dishes and fetching water	Agree	Agree	Agree	Agree	Disagree	Agree	Disagree	Strongly agree	Disagree	Disagree	Agree
Nyangamara B	Nyangamara	Nyangamara Primary School	Male	15	14-17 years	Standard six	15	14 -17 years	Yes	Home and school	By swimming and playing in infested water	No	Blood in urine	Yes	By swallowing tablets	No	Not applicable	4	Low level of Knowledge (0-4)	No	Not applicable	Not applicable	Not applicable	Yes	Not applicable	Yes	Yes	Not applicable	Yes	River	Tap water	Yes	No	No	No	At the School toilet	Yes	Washing clothes and dishes	Agree	Strongly agree	Strongly Agree	Agree	Disagree	Agree	Disagree	Strongly disagree	Strongly agree	Strongly disagree	Strongly agree
Nyangamara B	Nyangamara	Nyangamara Primary School	Male	13	10-13 years	Standard seven	13	10-13 years	Yes	Home	By swimming and playing in infested water	Yes	Blood in urine	Yes	By injection	Yes	Use of pipe water	6	Moderate level of Knowledge (5-8)	Yes	More than 3 months ago but less than six months	No	Yes	Yes	Not applicable	Yes	Yes	Not applicable	Yes	Pond water	Tap water	Yes	No	No	No	At the School toilet	Yes	Fetching water	Agree	Strongly agree	Strongly Agree	Not sure	Not sure	Not sure	Not sure	Not sure	Not sure	Not sure	Not sure
Nyangamara B	Nyangamara	Nyangamara Primary School	Male	17	14-17 years	Standard seven	17	14 -17 years	Yes	Home	Do not know	Yes	Itching	Yes	By injection	Yes	By avoiding contact with unprotected water bodies	4	Low level of Knowledge (0-4)	Yes	More than six months ago	No	Yes	Yes	Not applicable	Yes	Yes	Not applicable	Yes	Pond water	Tap water	Yes	Yes	No	No	At the School toilet	Yes	Agricultural activities	Agree	Strongly agree	Strongly Agree	Not sure	Not sure	Not sure	Not sure	Not sure	Not sure	Not sure	Not sure
Nyangamara B	Nyangamara	Nyangamara Primary School	Male	14	14-17 years	Standard seven	14	14 -17 years	Yes	Home	By swimming and playing in infested water	Yes	Blood in urine	Yes	By swallowing tablets	Yes	Use of pipe water	7	Moderate level of Knowledge (5-8)	Yes	A year ago	No	Yes	Yes	Not applicable	Yes	Yes	Not applicable	Yes	River	Tap water	Yes	No	No	No	At the School toilet	Yes	Fetching water	Strongly agree	Strongly agree	Strongly Agree	Agree	Disagree	Agree	Disagree	Strongly agree	Disagree	Disagree	Agree
Nyangamara B	Nyangamara	Nyangamara Primary School	Male	16	14-17 years	Standard seven	16	14 -17 years	Yes	Home	By drinking dirty water	No	Itching	Yes	By swallowing tablets	Yes	Use of latrines	3	Low level of Knowledge (0-4)	Yes	I do not remember	Yes	Yes	Yes	Not applicable	Yes	Yes	Not applicable	Yes	Dam	Deep well	Yes	Yes	No	No	At the School toilet	Yes	Washing Clothes, dishes and fetching water	Strongly agree	Strongly agree	Strongly Agree	Disagree	Agree	Disagree	Agree	Strongly disagree	Strongly agree	Strongly disagree	Strongly agree
Nyangamara B	Nyangamara	Nyangamara Primary School	Female	13	10-13 years	Standard seven	13	10-13 years	Yes	Home	By swimming and playing in infested water	No	Stomachache	No	Not applicable	Yes	By improving of personal hygiene	4	Low level of Knowledge (0-4)	No	Not applicable	Not applicable	Not applicable	Yes	Not applicable	Yes	Yes	Not applicable	Yes	Dam	Deep well	Yes	No	Yes	No	At the School toilet	Yes	Washing Clothes, dishes and fetching water	Agree	Disagree	Agree	Not sure	Not sure	Not sure	Not sure	Not sure	Not sure	Strongly disagree	Strongly agree
Nyangamara B	Nyangamara	Nyangamara Primary School	Female	13	10-13 years	Standard seven	13	10-13 years	Yes	Home	By swimming and playing in infested water	Yes	Blood in urine	Yes	By swallowing tablets	Yes	Use of pipe water	7	Moderate level of Knowledge (5-8)	No	Not applicable	Not applicable	Not applicable	Yes	Not applicable	Yes	Yes	Not applicable	Yes	Dam	Shallow well	Yes	No	Yes	No	In the bush	Yes	Washing Clothes, dishes and fetching water	Agree	Agree	Agree	Disagree	Agree	Not sure	Not sure	Disagree	Agree	Disagree	Agree
Nyangamara B	Nyangamara	Nyangamara Primary School	Female	14	10-13 years	Standard seven	14	10-13 years	Yes	School	By swimming and playing in infested water	Yes	Blood in urine	Yes	By swallowing tablets	Yes	Treatment using anti-schistosomal medicine	7	Moderate level of Knowledge (5-8)	No	Not applicable	Not applicable	Not applicable	Yes	Not applicable	Yes	Yes	Not applicable	Yes	Dam	Shallow well	Yes	Yes	No	No	At the School toilet	Yes	Washing Clothes, dishes and fetching water	Agree	Agree	Agree	Agree	Disagree	Disagree	Agree	Strongly agree	Disagree	Agree	Disagree
Nyangamara B	Nyangamara	Nyangamara Primary School	Female	13	10-13 years	Standard seven	13	10-13 years	Yes	Dispensary	By swimming and playing in infested water	Yes	Blood in urine	Yes	By swallowing tablets	Yes	By avoiding contact with unprotected water bodies	7	Moderate level of Knowledge (5-8)	Yes	A year ago	Yes	Yes	Yes	Not applicable	Yes	Yes	Not applicable	Yes	Dam	Tap water	Yes	Yes	No	No	At the School toilet	Yes	Washing Clothes, dishes and fetching water	Agree	Strongly agree	Strongly Agree	Not sure	Not sure	Not sure	Not sure	Not sure	Not sure	Not sure	Not sure
Nyangamara B	Nyangamara	Nyangamara Primary School	Female	13	10-13 years	Standard seven	13	10-13 years	Yes	Home	By swimming and playing in infested water	No	Blood in urine	Yes	By swallowing tablets	Yes	Use of pipe water	6	Moderate level of Knowledge (5-8)	No	Not applicable	Not applicable	Not applicable	Yes	Not applicable	Yes	Yes	Not applicable	Yes	Dam	Shallow well	Yes	No	No	No	At the School toilet	Yes	Washing Clothes, dishes and fetching water	Strongly agree	Strongly agree	Strongly Agree	Not sure	Not sure	Not sure	Not sure	Disagree	Agree	Disagree	Agree
Nyangamara B	Nyangamara	Nyangamara Primary School	Male	16	14-17 years	Standard seven	16	14 -17 years	Yes	Home	By shaking hands	No	Coughing	Yes	By swallowing tablets	Yes	Use of latrines	3	Low level of Knowledge (0-4)	Yes	A year ago	No	Yes	Yes	Not applicable	Yes	Yes	Not applicable	Yes	Dam	Deep well	Yes	No	Yes	No	At the School toilet	Yes	Washing Clothes, dishes and fetching water	Agree	Agree	Agree	Not sure	Not sure	Not sure	Not sure	Disagree	Agree	Disagree	Agree
Nyangamara B	Nyangamara	Nyangamara Primary School	Male	14	14-17 years	Standard seven	14	14 -17 years	Yes	Home	By swimming and playing in infested water	No	Blood in urine	Yes	By swallowing tablets	Yes	Use of latrines	5	Moderate level of Knowledge (5-8)	Yes	I do not remember	Yes	Yes	Yes	Not applicable	Yes	Yes	Not applicable	Yes	Dam	Tap water	Yes	No	Yes	No	At the School toilet	Yes	Washing Clothes, dishes and fetching water	Strongly agree	Agree	Agree	Not sure	Not sure	Disagree	Agree	Disagree	Agree	Disagree	Agree
Nyangamara B	Nyangamara	Nyangamara Primary School	Male	14	14-17 years	Standard seven	14	14 -17 years	Yes	School	By swimming and playing in infested water	Yes	Blood in urine	Yes	By swallowing tablets	Yes	Use of pipe water	7	Moderate level of Knowledge (5-8)	No	Not applicable	Not applicable	Not applicable	Yes	Not applicable	Yes	Yes	Not applicable	Yes	Pond water	Tap water	Yes	Yes	Yes	No	At the School toilet	Yes	Washing Clothes, dishes and fetching water	Agree	Agree	Strongly Agree	Agree	Disagree	Agree	Disagree	Strongly disagree	Strongly agree	Strongly disagree	Strongly agree
Nyangamara B	Nyangamara	Nyangamara Primary School	Female	14	14-17 years	Standard seven	14	14 -17 years	Yes	School	By drinking dirty water	No	Blood in urine	Yes	By swallowing tablets	Yes	By avoiding contact with unprotected water bodies	5	Moderate level of Knowledge (5-8)	No	Not applicable	Not applicable	Not applicable	Yes	Not applicable	Yes	Yes	Not applicable	Yes	Dam	Tap water	Yes	Yes	No	No	At the School toilet	Yes	Washing Clothes, dishes and fetching water	Agree	Agree	Agree	Agree	Disagree	Agree	Disagree	Strongly disagree	Strongly agree	Strongly disagree	Strongly agree
Nyangamara B	Nyangamara	Nyangamara Primary School	Female	15	14-17 years	Standard seven	7	6-9 years	Yes	Mass media and friend	By swimming and playing in infested water	Do not know	Blood in urine	Yes	By swallowing tablets	Yes	Treatment using anti-schistosomal medicine	6	Moderate level of Knowledge (5-8)	No	Not applicable	Not applicable	Not applicable	Yes	Not applicable	Yes	Yes	Not applicable	Yes	Dam	Tap water	Yes	Yes	No	No	At the School toilet	Yes	Washing Clothes, dishes and fetching water	Strongly agree	Strongly disagree	Not sure	Strongly agree	Strongly disagree	Strongly agree	Strongly disagree	Agree	Strongly disagree	Not sure	Not sure
Nyangamara B	Nyangamara	Nyangamara Primary School	Female	16	14-17 years	Standard seven	16	14 -17 years	Yes	Home and school	By drinking dirty water	Do not know	Diarrhea	Yes	By swallowing tablets	Yes	Treatment using anti-schistosomal medicine	4	Low level of Knowledge (0-4)	No	Not applicable	Not applicable	Not applicable	Yes	Not applicable	Yes	Yes	Not applicable	Yes	Pond water	Tap water	Yes	Yes	No	Yes	At the School toilet	Yes	Washing Clothes, dishes and fetching water	Strongly disagree	Strongly agree	Strongly disagree	Not sure	Not sure	Not sure	Not sure	Not sure	Not sure	Not sure	Not sure
Nyangamara B	Nyangamara	Nyangamara Primary School	Male	15	14-17 years	Standard seven	14	14 -17 years	Yes	School	By swimming and playing in infested water	No	Blood in urine	Yes	By swallowing tablets	Yes	Treatment using anti-schistosomal medicine	6	Moderate level of Knowledge (5-8)	No	Not applicable	Not applicable	Not applicable	Yes	Not applicable	Yes	Yes	Not applicable	Yes	Pond water	Tap water	Yes	Yes	No	No	At the School toilet	Yes	Washing Clothes, dishes and fetching water	Strongly agree	Agree	Agree	Disagree	Agree	Strongly disagree	Strongly agree	Strongly disagree	Strongly agree	Strongly disagree	Strongly agree
Nyangamara B	Nyangamara	Nyangamara Primary School	Female	15	14-17 years	Standard seven	15	14 -17 years	Yes	School	By swimming and playing in infested water	No	Blood in urine	Yes	By swallowing tablets	Yes	Treatment using anti-schistosomal medicine	6	Moderate level of Knowledge (5-8)	No	Not applicable	Not applicable	Not applicable	Yes	Not applicable	Yes	Yes	Not applicable	Yes	Dam	Tap water	Yes	Yes	No	No	In the bush	Yes	Washing Clothes, dishes and fetching water	Strongly agree	Strongly agree	Strongly disagree	Not sure	Not sure	Not sure	Not sure	Not sure	Not sure	Strongly agree	Strongly disagree
Nyangamara B	Nyangamara	Nyangamara Primary School	Female	15	14-17 years	Standard seven	15	14 -17 years	Yes	Home	By swimming and playing in infested water	No	Itiching and stomachache	Yes	By swallowing tablets	Yes	Treatment using anti-schistosomal medicine	5	Moderate level of Knowledge (5-8)	No	Not applicable	Not applicable	Not applicable	Yes	Not applicable	Yes	No	Didnot attend the school on the MDA day	Yes	River	Tap water	Yes	No	Yes	No	In the bush	Yes	Washing Clothes, dishes and fetching water	Agree	Strongly agree	Agree	Agree	Disagree	Agree	Disagree	Disagree	Agree	Disagree	Agree
Nyangamara B	Nyangamara	Nyangamara Primary School	Male	8	6-9 years	Standard two	8	6-9 years	Yes	Home	By swimming and playing in infested water	Do not know	Blood in urine	Yes	By swallowing tablets	No	Not applicable	4	Low level of Knowledge (0-4)	Yes	A year ago	No	Yes	Yes	Not applicable	Yes	Yes	Not applicable	Yes	River	Tap water	Yes	No	No	Yes	At the School toilet	Yes	Washing Clothes, dishes and fetching water	Agree	Agree	Not sure	Not sure	Not sure	Not sure	Not sure	Disagree	Agree	Disagree	Agree
Nyangamara B	Nyangamara	Nyangamara Primary School	Female	9	6-9 years	Standard two	9	6-9 years	Yes	Friend	Do not know	Do not know	Do not know	No	Not applicable	No	Not applicable	0	Low level of Knowledge (0-4)	No	Not applicable	Not applicable	Not applicable	Yes	Not applicable	Yes	Yes	Not applicable	Yes	River	Tap water	Yes	No	Yes	No	In the bush	Yes	Fetching water	Not sure	Not sure	Not sure	Not sure	Not sure	Not sure	Not sure	Not sure	Not sure	Not sure	Not sure
Nyangamara B	Nyangamara	Nyangamara Primary School	Male	10	10-13 years	Standard two	10	10-13 years	Yes	Dispensary	By swimming and playing in infested water	Do not know	Blood in urine	Yes	By swallowing tablets	Yes	Do not know	5	Moderate level of Knowledge (5-8)	Yes	Currently I am suffering	No	No	Yes	Not applicable	Yes	Yes	Not applicable	Yes	River	Tap water	Yes	No	No	No	At the School toilet	Yes	Fetching water	Agree	Not sure	Not sure	Not sure	Not sure	Not sure	Not sure	Strongly disagree	Strongly agree	Strongly disagree	Strongly agree
Nyangamara B	Nyangamara	Nyangamara Primary School	Male	9	6-9 years	Standard two	9	6-9 years	Yes	Home	By swimming and playing in infested water	Yes	Blood in urine	Yes	By swallowing tablets	Yes	Treatment using anti-schistosomal medicine	7	Moderate level of Knowledge (5-8)	No	Not applicable	Not applicable	Not applicable	Yes	Not applicable	Yes	Yes	Not applicable	Yes	River	Tap water	Yes	No	No	No	At the School toilet	Yes	Fetching water	Agree	Strongly agree	Strongly Agree	Agree	Disagree	Agree	Disagree	Strongly agree	Disagree	Strongly disagree	Strongly agree
Nyangamara B	Nyangamara	Nyangamara Primary School	Male	10	10-13 years	Standard two	4	Less than 5 years	Yes	School	By swimming and playing in infested water	Yes	Blood in urine	Yes	By swallowing tablets	Yes	Use of latrines	6	Moderate level of Knowledge (5-8)	Yes	Currently I am suffering	No	No	Yes	Not applicable	Yes	Yes	Not applicable	Yes	Pond water	Tap water	Yes	Yes	No	Yes	At the School toilet	Yes	Washing Clothes, dishes and fetching water	Not sure	Agree	Strongly Agree	Strongly agree	Strongly disagree	Strongly agree	Strongly disagree	Agree	Strongly disagree	Not sure	Not sure
Nyangamara B	Nyangamara	Nyangamara Primary School	Male	10	10-13 years	Standard two	10	10-13 years	Yes	School	By swimming and playing in infested water	Yes	Blood in urine	Yes	By swallowing tablets	Yes	Use of latrines	6	Moderate level of Knowledge (5-8)	Yes	Currently I am suffering	No	No	Yes	Not applicable	Yes	Yes	Not applicable	Yes	Pond water	Tap water	Yes	No	Yes	No	At the School toilet	Yes	Fetching water	Agree	Agree	Agree	Agree	Disagree	Agree	Disagree	Agree	Strongly disagree	Not sure	Not sure
Nyangamara B	Nyangamara	Nyangamara Primary School	Female	9	6-9 years	Standard two	9	6-9 years	Yes	School	By swimming and playing in infested water	Yes	Headache	No	Not applicable	No	Not applicable	2	Low level of Knowledge (0-4)	No	Not applicable	Not applicable	Not applicable	Yes	Not applicable	Yes	Yes	Not applicable	Yes	Pond water	Tap water	Yes	No	Yes	Yes	At the School toilet	Yes	Fetching water	Not sure	Not sure	Not sure	Not sure	Not sure	Not sure	Not sure	Not sure	Not sure	Not sure	Not sure
Nyangamara B	Nyangamara	Nyangamara Primary School	Male	9	6-9 years	Standard two	6	6-9 years	Yes	School	By swimming and playing in infested water	Yes	Blood in urine	Yes	By injection	Yes	Do not know	5	Moderate level of Knowledge (5-8)	No	Not applicable	Not applicable	Not applicable	Yes	Not applicable	Yes	Yes	Not applicable	Yes	Pond water	Tap water	Yes	No	Yes	Yes	At the School toilet	Yes	Fetching water	Strongly agree	Strongly agree	Strongly Agree	Agree	Disagree	Not sure	Not sure	Strongly agree	Disagree	Not sure	Not sure
Nyangamara B	Nyangamara	Nyangamara Primary School	Male	10	10-13 years	Standard two	6	6-9 years	Yes	School	By swimming and playing in infested water	No	Headache	No	Not applicable	Yes	Use of latrines	2	Low level of Knowledge (0-4)	No	Not applicable	Not applicable	Not applicable	Yes	Not applicable	Yes	Yes	Not applicable	Yes	Pond water	Tap water	Yes	Yes	Yes	Yes	At the School toilet	Yes	Fetching water	Strongly agree	Strongly agree	Strongly Agree	Agree	Disagree	Not sure	Not sure	Strongly agree	Disagree	Not sure	Not sure
Nyangamara B	Nyangamara	Nyangamara Primary School	Female	9	6-9 years	Standard two	9	6-9 years	Yes	School	By swimming and playing in infested water	Yes	Stomachache	No	Not applicable	Yes	Use of latrines	4	Low level of Knowledge (0-4)	No	Not applicable	Not applicable	Not applicable	Yes	Not applicable	Yes	Yes	Not applicable	Yes	Pond water	Tap water	Yes	No	Yes	Yes	At the School toilet	Yes	Washing clothes and dishes	Strongly agree	Strongly agree	Strongly Agree	Strongly agree	Strongly disagree	Disagree	Agree	Not sure	Not sure	Agree	Disagree
Nyangamara B	Nyangamara	Nyangamara Primary School	Female	9	6-9 years	Standard two	9	6-9 years	Yes	School	By swimming and playing in infested water	Yes	Blood in urine	Yes	By swallowing tablets	Yes	Use of latrines	6	Moderate level of Knowledge (5-8)	No	Not applicable	Not applicable	Not applicable	Yes	Not applicable	Yes	Yes	Not applicable	Yes	Pond water	Tap water	Yes	No	Yes	Yes	At the School toilet	Yes	Washing clothes and dishes	Strongly agree	Strongly agree	Strongly Agree	Strongly agree	Strongly disagree	Not sure	Not sure	Strongly agree	Disagree	Not sure	Not sure
Nyangamara B	Nyangamara	Nyangamara Primary School	Female	8	6-9 years	Standard two	8	6-9 years	Yes	School	By shaking hands	No	Headache	Yes	By swallowing tablets	Yes	Use of pipe water	4	Low level of Knowledge (0-4)	Yes	More than six months ago	Yes	Yes	Yes	Not applicable	Yes	Yes	Not applicable	Yes	Pond water	Tap water	Yes	Yes	Yes	Yes	At the School toilet	Yes	Washing clothes and dishes	Strongly agree	Strongly agree	Strongly Agree	Strongly agree	Strongly disagree	Strongly agree	Strongly disagree	Not sure	Not sure	Not sure	Not sure
Nyangamara B	Nyangamara	Nyangamara Primary School	Male	10	10-13 years	Standard two	10	10-13 years	Yes	School	By drinking dirty water	Yes	Blood in urine	Yes	By injection	Yes	Use of latrines	4	Low level of Knowledge (0-4)	No	Not applicable	Not applicable	Not applicable	Yes	Not applicable	Yes	Yes	Not applicable	Yes	Pond water	Tap water	Yes	No	Yes	Yes	At the School toilet	Yes	Fetching water	Agree	Agree	Agree	Strongly agree	Strongly disagree	Strongly agree	Strongly disagree	Not sure	Not sure	Not sure	Not sure
Nyangamara B	?	Nyangamara Primary School	Female	8	6-9 years	Standard two	8	6-9 years	Yes	School	By shaking hands	Yes	Blood in urine	Yes	By injection	Yes	Use of latrines	4	Low level of Knowledge (0-4)	No	Not applicable	Not applicable	Not applicable	Yes	Not applicable	Yes	Yes	Not applicable	Yes	Pond water	Tap water	Yes	No	Yes	Yes	At the School toilet	Yes	Fetching water	Agree	Agree	Strongly Agree	Agree	Disagree	Not sure	Not sure	Disagree	Agree	Not sure	Not sure
Nyangamara B	Nyangamara	Nyangamara Primary School	Male	10	10-13 years	Standard two	10	10-13 years	Yes	School	By swimming and playing in infested water	Yes	Stomachache	Yes	By injection	Yes	Use of pipe water	6	Moderate level of Knowledge (5-8)	Yes	More than six months ago	No	Yes	Yes	Not applicable	Yes	Yes	Not applicable	Yes	Pond water	Tap water	Yes	No	No	No	At the School toilet	Yes	Washing clothes and dishes	Agree	Agree	Strongly Agree	Agree	Disagree	Agree	Disagree	Not sure	Not sure	Not sure	Not sure
[truncated: 25 more columns]
